# Supplementary material for: Histone deacetylases inhibitor chidamide synergizes with humanized PD1 antibody to enhance T-cell chemokine expression and augment Ifn-γ response in NK-T cell lymphoma
Source: eBioMedicine. 2022 Dec 31;87:104420. doi: 10.1016/j.ebiom.2022.104420 (PMC9823149; doi:10.1016/j.ebiom.2022.104420)
Supplement: Supplementary Table S1 [file mmc1.xlsx]

## Sheet: Sheet1
Supplementary Table 1. Summary of shared and nonoverlapping differentially expressed genes in EL4 CDX with PD1 antibody and chidamide treatments
Only PD1 vs Ctrl	Only Chida vs Ctrl	Only Combi vs Ctrl	PD1 vs Ctrl AND Chida vs Ctrl NOT Combi vs Ctrl	PD1 vs Ctrl AND Combi vs Ctrl NOT Chida vs Ctrl	Chida vs Ctrl AND Combi vs Ctrl NOT PD1 vs Ctrl	PD1 vs Ctrl AND Chida vs Ctrl AND Combi vs Ctrl
Cacng6	Spata1	Syce2	Gm45188	Foxc1	Ifi209	Ly6d
Gm12504	Atp6v0d2	Prss16	Adamts12	Aldh1a1	Rab44	Kcnf1
Sgca	Gm13571	Tmem30b	Soga1	Sema3a	Ankrd66	Gm22175
Pnliprp2	Gm22027	Lilr4b	Wipf3	Pla2g2e	Cd177	Dnah14
Gm10154	Cst7	Map6	Gm26920	Gm19710	Kcnma1	Zbed6
Gm17208	Nlrp12	Atp8b4	Gm10384	Bmp3	Clec3b	Apol7b
Eln	Gm44709	Gm45884	Bcl2l2	Klhl35	Ttpa	Lcn2
Sgcg	Col8a2	Gm28653	Aldh3a1	Fam26d	Sh2d1a	AC153856.5
Hsbp1l1	Mrvi1	Cdcp1	Gm42596	Slc2a4	Prr15l	Klhl31
AC153825.1	Gm37785	Gm3764	Gm3716	Fam189a2	Haao	Mzb1
Gm43582	9130213A22Rik	Smpdl3b	Itga11	Ucp3	Anxa8	Gm20488
Myom1	Col1a1	Hrh2	Cxcl13	Pkhd1	Gm37008	Plekhb1
Pappa	Nptx1	Marveld2	Gm26571	Efna5	Gm10800	Ppp1r3c
Kcna3	Stfa1	Ocln	AC160562.1	Gm28438	Dok4	Cd24a
Slc39a1-ps	Sgsm1	Zfp976	Mup14	Trbv29	Slfn4	Ifitm6
Gm45191	Mcmdc2	Vis1	Slc23a4	Tbx1	Trem3	Gm2885
Gm18828	Frmd7	Irx2	Abhd12b	Pdk4	Ifit1bl2	Nutm1
Cox6a2	Olfr111	Gm26522	Slc26a9	Atp1b1	AC159809.2	Adrb3
Vmn2r95	Palm2	B230311B06Rik	H2-M2	Gm12902	Hsh2d	Gm26566
Atp5e	Sfrp1	Cyp4b1	Gm21451	Gm37108	Gimap7	Prkcq
Gm26541	Emp1	Acot4	Hba-a2	Popdc2	Dpt	Ces1f
Eva1c	Notch3	Fgf10	Hba-a1	Gm11956	Ccl19	Adamts16
Trim72	Gm42895	Ly6i	Mup2	Slc5a8	AC153862.2	Gm7281
Gm44143	Gm14798	Eaf2	Mup1	Cd4	Gm9530	Gstm6
Pdlim3	Gpr21	Cabp7	Mup8	Gm8797	Mgl2	Serpinb12
Rps15-ps2	Gm8969	Rps12-ps16	Catsperd	Susd5	Trbv12-2	Ces1d
Ccl24	Rnu3b4	Fbxo27	Mup7	Pou3f1	AC153856.2	AC155937.1
Gm13785	Gm498	Bicd1	Gm13274	Gm17349	Trem1	Psmb7-ps2
Gm27222	Tgm4	Tspear	Casq1	AC122367.3	1700029N11Rik	Car3
Gdf3	Gpnmb	E030037K01Rik	mt-Nd6	Epb41l4b	Ddx43	Serpina3c
Gm45568	Slpi	Mgst1	Clu	Gm12501	Tmem100	Csn3
Nme3	Itgax	Tgm3	Gm26575	9530052C20Rik	Gm43181	Mlf1
Vgll2	Kcnk3	Zfp949	Lmx1b	Gm20547	Slc4a1	Cyp46a1
Pcdhga9	Gm26535	C330018D20Rik	AC164561.1	Fgfr3	Amot	Cecr2
Trav3-4	Myocd	Rnf152	Fam150b	Ap3b2	Trav6d-6	Gm8330
Abhd15	3110045C21Rik	Sv2c	Gpr82	9330159F19Rik	Trbv13-2	Cep290
Trpc5os	Gbgt1	Gm379	Gm28778	Dnm3os	Kcng2	Mpz
Gm43425	Snora47	Igkv9-124	Gm43126	Wnt7b	Clgn	1700069B07Rik
Gm15616	Gm18752	Cdkn1c	Cntnap2	1110025M09Rik	Chil1	Mir8091
Gm20522	BC018473	Kcnk5	Alas2	AC160765.1	Cd8a	Serpinb5
Pabpn1l	Gm11331	Unc93a	Pygm	Retnla	Gm38329	Gm9806
Pcdhgb1	AC091764.1	E230029C05Rik	Nlrp2	mt-Nd5	Oas2	Hsd17b6
Krt78	Cdh3	BE692007	Tnn	mt-Tr	Trav6-6	A230020J21Rik
Gm6133	Vmn1r4	Dgka	Ybx2	mt-Nd3	Fcor	AI839979
Mrap2	Gm15767	Ces2f	Actg2	Snhg6	Mrgpra2b	Rbp7
Gm17344	Erf	Cdh22	Camkv	Mx1	Gm6689	Galnt9
Ankrd23	1700011H14Rik	Duoxa1	Cyp4f40	Gm18733	Ms4a4c	Lgals12
Gm8121	Gm5441	Svip	Pcdhgb2	Gm2445	Hoxb3os	Igfals
Gm28661	Gm17137	Cds1	Szrd1	Kdf1	Fcrls	Pcdhgc4
Zbed5	Gm16579	Gbp2b	1110002E22Rik	Itgb1bp2	B3galt2	Gm14539
Col6a5	Gm2962	Pcolce2	A630091E08Rik	Ngp	Fpr2	Gm13054
Gm37163	Cdk18	Gm6637	Mir7650	Thrsp	Gm5850	Gm10388
Cap2	Rbbp5	4930500F04Rik	Ptk7	Fam83g	Cxcl2	Gm5148
C1qtnf3	Gm38399	AC162801.3	AC134439.1	Pkia	Glb1l2	AC134468.3
Ppp1r3a	Gm22571	Aoah	Gm13372	Gm13328	Styk1	Clip4
4933423P22Rik	Ribc1	Fgd4	Gm16364	Gm43809	Gm14461	Rpl7a-ps9
Gm9887	Cebpa	Zdhhc15	Ampd1	Hpgd	Slc7a10	Gm44697
Gm28439	Gm26564	Map9	Rag1	Pi15	Oprd1	Tulp2
4930471C04Rik	Gm28037	Lonrf2	Lsmem1	Klf5	Trim40	Slfn1
Trav17	Gm42749	Ggh	Ccdc71	Tmem182	Orm3	Ifit1bl1
Mup9	Gm11511	Per2	Ckm	Casq2	Ano9	Ntrk2
Cacna1s	Fndc3c1	4930455G09Rik	Gm15915	Trbv5	9130230L23Rik	Bche
Gm26945	Rbp2	Klf4	Chst2	mt-Tk	Scrn1	AC153856.1
AC122013.1	Gm7967	Gm17767	Dppa2	Scnn1a	Btnl2	Clic5
Gm44260	AL603745.1	4930432K21Rik	Platr14	Mir5117	Tmem236	Slc23a3
Aldh1a2	Gucy2e	C030013D06Rik	Lzts1	Igfbp5	S100a8	Ctla4
Snord14c	Hbb-bs	1700049E17Rik1	Hbb-bt	Rpl29-ps2	Spic	Gm5069
Gm43152	Gm8407	Gm5431	2610528A11Rik	Gm15675	Gm37415	Cidec
Hhatl	1700093K21Rik	Tbx4	Fzd2	Gm14453	Gm45694	Rbm20
Cx3cr1	Skint8	Cyp2d22	AC133083.2	Lvrn	Iglv1	Cox8b
Ldb3	Gm45233	Gcnt1	Gm28720	Sox10	Gm18852	Tmem45b
Gm10729	Rhox7a	Osr1	Myh4	Hopx	Mmp17	Ppp1r1a
Gm13341	Gm27383	Nod2	Rpl3l	Elavl1	Ltb4r1	Fgfr4
Myo18b	Gm17122	AA467197	Ltf	5730419F03Rik	F630028O10Rik	Pdcd5-ps
Lrrc4	AC156832.3	Itgam	Col6a3	Tns4	Mak	Efhd1
Rnase2a	Gm16548	Nkpd1	C1qtnf5	Cyp2e1	Spink2	Apol7e
Tub	Gm15571	Prf1	Piezo2	Gm4952	Glipr1l1	Rspo1
mt-Tl2	Hyal1	Islr	Gm10638	Esx1	Gpd1	Gm24134
mt-Nd4	Nuak1	Gm15657	Gm8024	Gm9988	Gm15513	Plin4
mt-Te	Gm44264	Inpp5j	BB031773	Gm4076	Ccr2	Tdrp
Tnnt3	Col7a1	Cd200r4	Fndc1	Gm26869	Il22ra2	Ccdc39
Gm2423	Gm26590	Ltbp1	Gm16796	BC023105	Fabp4	Gm38366
Rgs7bp	Gm37170	AW112010	BC028471	Gfy	Trbv19
Rapgef1	Rbm44	Gm10801	Myoz1	Tmem265	Tmem163
Gm3788	Treml1	Gm11599	Pax3	Gm8177	Ptprtos
Yipf7	Igkv6-23	4930428O21Rik	Tnnc2	Rpl27-ps2	Rhox2h
Ugt1a2	4930502E18Rik	Klk8	Pcdhb13	mt-Ta	Tacstd2
Gm16505	Gdf15	Mfsd7a	Scn4a	mt-Nd1	Fam65b
Tmem181c-ps	Gm17224	Tgtp1	Gm12300	mt-Tl1	AL603745.3
Shisa2	Ptpru	Ifi47	Bnc2	Gm26623	2810454H06Rik
C430014B12Rik	Klra17	Tgtp2	Barx2	Rapgefl1	Zbtb8b
Gm12844	Lor	Tex14	C030017G13Rik	Gm5866	Fgfr2
Cacng1	Ttyh2	Gm44951	Col12a1	Chst13	Gzmb
Klra13-ps	Gm14455	Spry2	Thbs2	Gm29243	Mcemp1
Gpa33	Mertk	Cd163l1	Mup18	Olfr99	Klre1
Scrg1	C1qa	Aldh5a1	Gm6425	AC125190.3	Gm11346
Gm12000	Arhgef26	Ucn2	Gm42420	Vdr	Gm38365
Clec4a4	Gpc3	Gimap4	Tsix	Gm37534	Adipoq
Hrc	Irx1	Gm8989	Sh3bgr	Tmem117	Fetub
Tc2n	Eqtn	Cyp27a1	Rorc	St3gal6	G0s2
Lyve1	Lmo2	Trpv1	Slc6a17	Zbtb16	Klra2
Adtrp	Gm23136	Rpl13-ps3	Emilin1	CT009546.3	Gm5416
Jmjd8	Gm12295	Setmar	Fmod	Chrdl1	Gzmc
Gm45854	Gm44430	Mpeg1	Mfap4	Gm4853	Gm44369
Lmod3	Siglec1	Gvin1	Stk32a	Ism1	Ddit4
AC125444.3	Angptl7	9230019H11Rik	SETD1A	Gfra2	AF067061
Ctsf	Gm15789	CT030722.2	Lrrc15	Ddit4l	Pls1
Gm4540	Myl3	Adora3	Gm38372	Efemp1	Mirt2
mt-Nd4l	Gm19590	Car5b	Dsg1c	Gm42977	Tshr
Mal	Gm20125	Zfp92		Orm1	Sele
Pakap	Cep295nl	4930548H24Rik		Gm8225	Stfa2l1
Slc35e2	Fhl5	Nipal4		Ccdc3	Dgat2
Gm13340	Htr1b	Hormad2		Dlg2	Lsp1
1110065P20Rik	Mc1r	Cd7		Gm15526	Gbp6
Gm35147	Gm10138	Tmem171		Stac3	Adig
Gpr25	Hist1h2bh	Ly86		Gm43766	Il1b
Rbfox2	Lmod1	1520401A03Rik		Klf15	Dsg2
Csta1	BC051019	B430306N03Rik		AC153856.6	S100a9
Gm44833	Dnase1l3	Plin1		Fam107a	Lyz1
Dtna	Igkv3-1	Spink5		Gm27883	Rln3
Gm26683	Igkv3-2	Serpinb1b		Ovol1	1700007G11Rik
Adcyap1r1	Mup12	Hs3st1		Sec14l4	Asprv1
Gm26695	Rab11fip4os1	Dmrt2		Gm45011	Acod1
Pcdhga8	Btnl7-ps	CT033761.1		Tgif2-ps2	Apoc1
4931431B13Rik	C230096K16Rik	Abca8b		AC156273.3	I830127L07Rik
Gm27907	Ighv9-3	Ptgfr		Smyd1	Gm15539
Gm24067	Dhrs9	Zfp287		Tpi-rs11	Gad1-ps
6430511E19Rik	5730596B20Rik	Gm156		Fam84a	Fpr1
Gm6787	Mfap2	Mdm4-ps		Tmem52	Aqp9
Gm7951	Ces2e	Trav7d-2		Tmtc1	Aak1
Klhdc7a	B430212C06Rik	Sult5a1		Stmn4	4930589O11Rik
Cryab	Epha3	Card6		Hmga2	Xpnpep2
Dkk3	Lin28a	AC124739.5		Clca3a2	L3mbtl1
1700012B07Rik	Gm29455	Cyp2j9		Gm28536	Gm29358
Tmem160	Tacr1	Fam69b		A530020G20Rik	Gm20458
Col10a1	Gcom1	Rtp4		mt-Ty	4833407H14Rik
Gm15759	Trank1	Zc3h12d		Gm15428	Gm2564
D830050J10Rik	Adgrv1	Gm45138		Sema4f	AL645783.1
Eif4h	Hoxd10	Bbs7		Chrm3	Klrc1
Gm43191	Egfl6	Olfml3		Rbm24	Klrd1
Lcn4	Gm27492	Cysltr2		Gm31925	Trim30b
Prkaa2	Gm9733	Prss30		Mlxipl	Gm5483
Smtnl1	Gm2287	Ninl		Gm5786	Retn
Wnt9a	Lilra5	Majin		Fbln7	Mirt1
Hfe2	Gm11226	Klri2		Sctr	Wfdc21
Gm11407	Retnlg	Hopxos		Gm5224	Gm45222
Csf2	Mettl21c	Lrrn4cl		Fabp7	Hdc
Cnksr1	Marco	Gm21738		Mrap	Fasl
BC039966	Snord100	Gm42890		4930471M09Rik	Wdr95
mt-Nd2	Gm26640	Cep126		St14	Napb
mt-Tm	Rarres1	Esrp1		Gm38357	B230303O12Rik
Popdc3	Dcdc2a	Gm9870		Gm9083	Ptger3
Elavl3	Gm37348	Ccdc152		Rab27b	Gm20539
Rab3b	Stab2	Rasgef1c		Zim1	Ovgp1
Gm42940	Gm37366	Gm37099		Spon2	Ifi27l2a
Gm14267	Gpr153	Baiap3			Serpina3m
Ighv7-1	Cntfr	Prdm8			Ghr
Atp2a1	Gm15889	Zfp820			B3gnt5
Gm6169	Gm9211	Sdc2			Urah
Mageb7-ps	Gm45527	Rubcnl			Gpr141
Nav3	Ttc16	9130208D14Rik			Ak8
Pcdhga1	Gm44086	Sdcbp2			Tnfaip6
Gm3436	Slc8a1	Tlr8			Shisa9
Cpz	Ski	Xcl1			B230118H07Rik
Gm16239	Brpf3	Apol9a			Serpinb10
Gm24690	Iglon5	Gm44706			Gm43302
Gm4673	Actc1	mt-Rnr2			Trim31
Gm15867	Mir7060	mt-Rnr1			Amy1
Gm10925	Kcne3	Pex26			Gm45802
Gm5798	Slc26a3	Pkp3			Gm21761
Gm24762	Zic1	Rab39			Gm18853
Mir142hg	Mup13	Ttll2			Tmprss11f
Mb	Hs6st2	Zkscan4			Gm26870
Ly6g6c	Fat1	Rap1gap			Zxda
Rcc1	Dppa4	Rbm41			Gcsam
mt-Cytb	Hpx	Olfr920			Kif26b
mt-Co1	Gm5124	Msr1			Sycp2
Krt7	Gm13339	Gm5970			Gm43912
Fbxo2	Tcp10b	Nlrp1b			Hcar2
Gm6085	Gm13630	Lilra6			H2-Ob
Gm26789	Gm23849	Prss12			Igkv4-72
Gm20708	AC091683.3	Icos			Ifi214
C6	Creb3l1	Tex15			Gm19585
Gm43462	C230034O21Rik	Aknad1			Igkv4-63
Gm7363	2310047D07Rik	Fam25c			Skint3
Ltbp2	Dchs1	Npas4			Gm45752
Tnni2	Ankrd36	Cxcl10			Prtn3
Mylk2	Gm14820	Lsr			AC157822.1
Myom3	Dfna5	Gm11232			Gpx6
Nkiras2	Zfp750	Gm10516			Il1f9
1600014C10Rik	Dok6	Aloxe3			Cd8b1
Lgals1-ps2	Entpd3	Gm43814			Gm10313
Ndrg4	Cux2	Gm10653			Aldh1a7
4930503B20Rik	Ephb3	Dubr
Rps29	Gm13136	Alcam
4931429L15Rik	Gm11690	Ccl1
Gm7367	Mlxip	Galm
1700001G11Rik	Mycl	1700071M16Rik
Mlip	Gm5473	Tmem218
Rnf26	Gm10584	Gm10767
Myf6	Hist1h4b	Tnfsf4
Deup1	Cpxm2	Scara3
3425401B19Rik	Gm14023	Gm11578
Synpo2l	3300002P13Rik	Gm29055
Mir2861	Gm18943	Wscd2
Agbl2	Bmyc	Klrc2
Synm	Fam20a	Trbv4
Gm20652	Spata17	Gm44165
Gm10640	Pld3	Gm43924
Gm43799	Foxi1	Rpl31-ps23
Ephx4	Porcn	Heatr9
Gm45640	Scamp4	Hnmt
Itgb6	AC167222.1	Csf3r
Kif16bos	Trbc1	Stra6l
Ttn	Iqcf3	Lacc1
AC151901.1	Serpina7	Gm8369
Asb12	C430039J16Rik	Klrc3
Hspb7	Cd300ld3	Insrr
Parvaos	Srp14	Capns2
Cav3	Sh3tc2	Lpl
Arl13a	Gm21972	Krt27
Sox6	C7	AC158804.2
Klhl41	Gm43908	Gm42793
Gm43041	Cym	Gnaz
Myh1	Gm37639	1810011O10Rik
Zfp324	Htr2b	Ano4
Gm12843	AC132623.1	Ubd
Gm26848	Rab11fip4os2	Fam124a
Wfdc12	Gm16084	Scd1
Myadml2	Gm42576	Hid1
Bglap	Baat	Pi16
Mustn1	Zfp985	Dbh
Myl1	Gm26599	Rapsn
Gm18537	Vcam1	Fzd6
Vkorc1	Amhr2	1700001J03Rik
Kcnj11	Ccl8	Tlr11
Igkv17-127	Wdr86	Gm4349
Gm20538	Gm14928	Gm17083
Zfp708	9430025C20Rik	Gm37168
Mgat3	Plxnb1	AC158600.3
AC125444.5	Gm42435	Gm15133
Ube2e3	Hist1h2bp	Irf7
Lrrc14b	Il17re	Gm10722
Coro6	Hist1h2be	Gkap1
Lmod2	Ube2d2b	Dapk1
Myot	Ncam1	E330013P04Rik
Acot12	Fam168a	Gsap
Capn3	Hebp1	Igkc
Calcr	Lenep	Lrp4
Gm10222	mt-Tq	Tomm6
Nbas	Gm44078	Tmem51os1
Gm7592	Hus1b	Tuft1
Ighv1-47	Slc6a7	Zbtb32
Xirp1	Ccdc153	Gm830
Gnal	Wnt5a	Nudt12
Gm10434	4930578C19Rik	Fam180a
Igkv8-34	Gpr62	Gm36527
Gm44769	Mup15	Fam110c
4833404L02Rik	Btbd6	4632428C04Rik
Arrb1	Dsc3	Jaml
Gm37127	Gm13710	Gtsf1
Mrgprx2	Gm42504	Zfp938
mt-Co2	Rnu3b3	Stat4
mt-Atp8	Slc6a20a	Ttc39c
mt-Atp6	Rnf144b	Lama3
Lrrc30	Igkv12-46	Oxtr
Slc9a4	AC125374.1	Aox1
Gm11646	Gm26749	Gpr160
Abra	Cd248	Pcsk6
Gm5577	Tmem26	Slc4a3
Gm3285	Abi3bp	Mir6377
4930565N06Rik	Npl	Mapk13
Gm8011	Gm14416	Gstm1
2310002L09Rik	Timp2	Ces2c
Pla2g4e	Gm20695	Zcchc5
Gm10704	Cfap46	AC152065.1
Gm8034	C1qc	Pla2g16
Gm43719	Nat8f2	Zfp951
Myh14	Gm2310	Klhl23
Gm26908	A930030B08Rik	Ccl11
Tex11	Sertad4	Trbv13-1
Gm7180	4930412F09Rik	Irf6
Mylpf	Nos1ap	Olfr78
	Nov	Itgb8
	Clca2	Gpr84
	Gpc6	Gm28935
	Gm15535	Tas2r113
	Cpn2	Pard6g
	Trbv16	A930007I19Rik
	AC034099.1	Id1
	Ckmt2	Il2rb
	Aldh3b2	Rnase6
	Selenop	Gm5851
	Gfra1	Aspg
	Pcdhb21	Lag3
	Wscd1	Gm42899
	Rps12-ps1	Gm8995
	Gm37940	Zeb2
	Ppef1	Rasgef1b
	Rwdd3	Zfp831
	AC154826.2	Aass
	Gm37903	Ifit3
	4933427I04Rik	Sptbn5
	Smco3	Hsd17b14
	Gm37802	Cdh12
	Bach2	Adgb
	Gcnt4	Ermn
	AC134859.2	Gm22972
	AC159261.2	Slc47a1
	Olfml2a	Cxcr3
	Hspb9	Adgre1
	Kalrn	Gm45801
	Tanc2	Gm44861
	5830411N06Rik	Klc3
	Gm45360	Pld4
	Dlx6	Myo16
	Gm10804	Pla2g7
	Zfp768	Slc25a27
	5930430L01Rik	Flywch2
	Nhej1	9330102E08Rik
	Pcdhb4	Ccdc68
	2610206C17Rik	Gm14548
	Ctgf	2610203C20Rik
	Gm12589	Gm15448
	AC154295.1	Slc4a4
	AC159502.1	Mmp8
	Rmrp	Sqrdl
	Iqcf5	Catsperg1
	D6Ertd527e	Gm23119
	Gm20521	Gm1966
	Xkrx	Fggy
	4933417D19Rik	Nlrp3
	Gzmg	Tnfsf13
	Igkv3-12-1	Gm4759
	Gm16322	Tmem179
	Gm9061	Skint7
	Ddr1	Igkv3-4
	Ankrd34b	Tmprss13
	Adap2os	Ephx2
	9230116N13Rik	AC153557.3
	Gm14027	Cdh1
	Gm26930	Fam213a
	Stk19-ps1	Clec12a
	Gm38070	Ms4a4d
	Fcrla	Cd6
	9230111E07Rik	Gsto2
	Ankrd22	Pirb
	Lipn	Rhbg
	4930426L09Rik	Tox2
	Mn1	Catip
	Mum1l1	Cxcr5
	AC163651.1	Gm4070
	Myh3	AI429214
	AC160051.2	Kcnh7
	AC160394.2	Cited4
	Gm10642	Ms4a4b
	E130218I03Rik	Islr2
	AC122539.4	Adamtsl4
	Ighv14-3	Cd5l
	Penk	Dpyd
	Gm15197	Esyt3
	Saa4	Neat1
	Plxna4	Adhfe1
	Sulf2	Rbbp9
	Prune2	Ms4a8a
	Gm29151	Ifit1
	Tmem217	Gm5921
	Gm364	Apoc2
	Arnt2	Sall4
	Rnu3a	Fam185a
	Zfhx2os	Gm2065
	H2-T3	Hmgn3
	Cadm1	Irak2
	Lhfpl2	Olfr173
	Cnn1	Plxna3
	P4ha3	Gm5547
	Morc1	Trim66
	AC164625.1	Gria4
	4932416K20Rik	Cd164l2
	Foxs1	Aspn
	Gm29264	Apol7c
	A830005F24Rik	Adamtsl5
	AY036118	C3ar1
	Shroom2	Mir7091
	Gm13110	4732465J04Rik
	4921522P10Rik	Gm44175
	Fam221a	4930431P03Rik
	Il17d	Itgad
	Gm44187	Vnn1
	Anpep	Cys1
	3930402G23Rik	Slc7a9
	Madcam1	Bbs5
	Atp2b2	1500015O10Rik
	Gm42778	Zcchc3
	Rnu3b2	Tceal1
	Src	Dnajc22
	Peg10	Gm8459
	Rnf186	Serpinb8
	Col13a1	Gm43914
	Gm9812	Sh2d4a
	Mup16	Cyp4v3
	Mup19	Plekho1
	C330011M18Rik	Adgrg2
	Vgll3	Slc7a3
	Mup17	Ctss
	Pdgfrl	Csf1
	Ston1	Padi4
	Lingo4	9930111J21Rik2
	Il1bos	Sh3d21
	Gm35048	Gm43064
	Gm20716	B430010I23Rik
	Asb11	Zscan30
	Snca	Fcgbp
	Smad7	Creg2
	Gm15270	5730435O14Rik
	Rbfox3	Frem2
	Igf1	Gm44556
	Spink13	Hecw1
	Cd300ld4	Gng4
	AC099934.1	Homer2
	Dnah7c	Plch1
	Asb5	Fam26e
	Prss46	Hdgfrp3
	Gm831	Slc39a9
	1700084E18Rik	Mal2
	Gm7701	Ankef1
	AC127568.2	Ccl5
	Gm9172	Rrp12
	Pcdh12	Rrp15
	Cend1	Epn3
	Dhrs7c	Pgbd5
	Gm9951	Fbxw10
	Pcdhb5	Snai3
	Mamdc2	Cldn4
	Gm42874	Il12rb2
	Slc26a4	Gm23458
	Stc2	1700047M11Rik
	Tfcp2l1	Stk36
	Gm38320	Hcar1
	Doc2b	Fxyd1
	Gm42617	Fxyd7
	Pvalb	Hspb2
	Gm14415	F830208F22Rik
	Cd300ld5	Igkv4-80
	Ccdc33	Spin2c
	Gm29232	Cfb
	Olfr1372-ps1	Plek2
	Npc1l1	Adrb2
	Gm38182	Rsad2
	Lgi3	Pck1
	Gm42616	Zbp1
	Neu2	Ptar1
	Apoh	Tdg-ps
	Nxpe5	Zfp286
	Gm42724	Cd55
	Apod	Nek7
	Zfp957	Nos2
	Mmp13	Gm16712
	Gm38375	D830044I16Rik
	Vcl	Gm45790
	Timd4	2210406H18Rik
	Gm43185	AC122335.2
	Mir3535	Nlrp1c-ps
	Rgs8	Gm9989
		Glt8d2
		Tnni3
		Npy1r
		Ogfrl1
		Ptpn3
		Gm21955
		C1qtnf2
		Spsb4
		Ctcflos
		Zfp568
		Gm23547
		Plekha4
		Gm14970
		Olfr101
		Ncf1
		Gm2546
		Cd36
		Gm3052
		Fam83e
		AC132332.1
		Cpb1
		Arl6
		Gm45140
		Echdc2
		Satb1
		Cxcl11
		Serpinb9b
		Gm37387
		Mmp12
		Tarm1
		Ffar4
		Ifi205
		Pank1
		Gm5930
		Ifi213
		Ifi207
		Zfp975
		Olfr56
		Dsc2
		2610016A17Rik
		B930095G15Rik
		Nupr1
		Sult1a1
		Fxyd3
		Gm20796
		Rcan2
		Gm37706
		Plch2
		Gm42548
		Plscr4
		Efcab1
		Cfap126
		Il27
		Rpl13-ps6
		Bhlhe41
		Muc13
		Ighv1-53
		Trbv1
		Trbv2
		Tmem102
		Dusp5
		Dusp15
		Tex19.2
		Tnfsf13os
		Gm13586
		AC153887.1
		Flrt1
		Cdh19
		AC122408.4
		Gm9860
		AC108802.1
		Akap3
		Lst1
		C4b
		Fbxl7
		Ctnnd2
		Gbp9
		Gng13
		Prss22
		Kcnk1
		Nespas
		Ccl27b
		Vangl2
		C1qtnf7
		Pcdhgb5
		Pvrig
		Hey2
		Gm13306
		Hk3
		F13a1
		Parp8
		Zfp58
		D7Ertd443e
		Prom2
		Akr1c14
		Best1
		Il15
		Mdga1
		Pira2
		Zfp36
		Gm42418
		Kndc1
		AC125374.3
		AC160405.2
		Clmn
		Gbp5
		Slamf7
		Bnipl
		Grik4
		4930562F07Rik
		Myl10
		Patl2
		Nectin4
		Plac8
		Edil3
		Adrb1
		Lgr4
		9930022D16Rik
		Gm7781
		Gm5320
		Gpr15
		Stk32c
		Fsd1l
		4921529L05Rik
		Enpp2
		Gucy1a3
		Gm28047
		AC158600.4
		Cpne2
		Spaca6
		Prss27
		Ugt1a6b
		Gm6611
		Gm44065
		Fgl2
		Gdf10
		Cib2
		Vgll1
		Fgf13
		Tnfsf10
		1700019D03Rik
		Mylip
		Gna14
		Actg-ps1
		Got2-ps1
		Trbv15
		Trbv13-3
		Acmsd
		A330023F24Rik
		Gm44950
		Scel
		Serpina3f
		Sidt1
		Ankrd29
		Adgra1
		Gm7079
		2410004P03Rik
		Phf11d
		Acss3
		Ahrr
		Stfa2
		Ildr1
		Gm15389
		Rab32
		Adamts15
		Gmfg
		2510002D24Rik
		Tmeff2
		2310007B03Rik
		Slfn8
		Zfp536
		Gimap1os
		Gm12708
		Tas2r117
		Gm44287
		Gzmk
		Tmsb15b1
		Sgms2
		Map10
		Nr4a2
		Gm45700
		Slitrk6
		Cacnb4
		Ptger2
		Tfap2a
		Gabre
		Gabra3
		Ppp2r2c
		Crmp1
		Npy
		Tcte2
		Upp1
		Gm37581
		Plet1
		Dclk1
		Frmpd4
		Nuak2
		Arhgef37
		Gm14379
		Ctsg
		S100a10
		Lilrb4a
		Sp6
		Nat8l
		Prom1
		Bst1
		Bcl6
		Gm37249
		Gnat3
		Camsap3
		Ccdc125
		Fcer1g
		Unc45bos
		Gm15931
		Hdac11
		Btn1a1
		Lman1l
		Gm9619
		Galnt16
		Ifi203
		Ifi206
		44621
		Mboat1
		Gca
		Ifih1
		Nova1
		Mctp2
		Gm11687
		Ccl3
		Fzd10
		Gm44160
		Igtp
		Mir99ahg
		Guca1b
		Gm4208
		Gm15674
		Timp4
		5930412G12Rik
		Fam167a
		Gm7325
		Cd101
		Samhd1
		Mir22hg
		Gm27640
		Tnip3
		Gm29428
		Iigp1
		Dnaaf3
		Gbp11
		Slc22a23
		Gm16556
		Gipc2
		Clec4a1
		Gm26716
		Sbk2
		Cdsn
		Rasgef1a
		Qpct
		Fmo1
		H2-M9
		Frem1
		Nat8f3
		Bmp6
		Gm26775
		Ppm1j
		CT009754.6
		Cacnb1
		Ifng
		C1ra
		AC153969.1
		AC107819.3
		Kif21a
		Wasf3
		Irgm2
		4930438A08Rik
		Gbp2
		Igf2bp1
		Hck
		Gm37691
		Tchh
		Arsj
		Cd300lf
		Zfp763
		Syt12
		AC160405.1
		Iltifb
		Galnt3
		Prr33
		AC154552.7
		Tnfrsf1b
		Saa1
		Rasd1
		Mrgpra9
		Mpzl2
		1700001O22Rik
		Gm12185
		Gal
		Npm2
		mt-Tc
		mt-Tn
		Gm8778
		Ccr5
		Trim12a
		Gm45867
		Eps8l2
		Cyp2f2
		F830016B08Rik
		Tmprss11e
		St18
		Plbd1
		Evpl
		Prss35
		Gm13193
		Ipcef1
		Cd40
		Epdr1
		Kcnk2
		AC164123.1
		Il15ra
		Gm20425
		Olfr524
		Psrc1
		Celsr2
		Bach2os
		Ovol3
		Ighg1
		Ighg2c
		Ighg2b
		AC132954.4
		Gm10566
		Rsg1
		Ebi3
		Fcrl6
		Cxcl3
		Areg
		Aqp7
		Clec2g
		Trim30d
		1700020L24Rik
		Esrp2
		Gm44705
		Klhl13
		Snora9
		Mtm1
		Gnb3
		Unc5a
		Edn1
		Gm44174
		Entpd2
		Zcchc4
		Pou2f3
		Pamr1
		Slc17a6
		Prkag3
		Fam69c
		Cfd
		Hal
		Gm10719
		Gm29064
		Hmcn1
		B230217O12Rik
		Slc5a1
		Glod5
		Tnfaip2
		Rassf4
		Tigd4
		Igsf9b
		C1s2
		Ptgs2os2
		Gdap1l1
		Pstpip2
		Pla2g4a
		Efna3
		Gm807
		Sema3e
		Plcb4
		Gm4876
		Pcdhac2
		Pid1
		Gpc2
		Kank1
		Adh1
		C3
		Osbpl6
		Btc
		Vat1l
		Lamc2
		Tgfbr3l
		Gm45470
		Fam13a
		Zfp105
		Col9a2
		AC117245.5
		Arpin
		Gm37795
		AC117232.5
		Cyp3a57
		Acsl6
		Slc22a4
		Gstm5
		Slc4a11
		Gm43223
		Hoxb13
		Ar
		Zscan26
		Hoxb5os
		Scn5a
		Elovl7
		Gm10717
		Mir142b
		Sstr5
		AV356131
		Ms4a14
		Gm17039
		Bcl2a1d
		Ppp4r4
		Arhgef16
		Gm19026
		Sema3c
		Gm44429
		Adam33
		Chac1
		Vsig10l
		Ang
		Lyz2
		Gpr33
		Gpr152
		Gm15408
		4933431E20Rik
		Adgrb1
		C920009B18Rik
		Calcb
		Tnxa
		Rab39b
		Tlr6
		Adra1b
		Ltk
		Npnt
		4930526A20Rik
		Gm20489
		Hspd1-ps4
		Gm43305
		Abhd3
		Gzmf
		H2-Q5
		Plce1
		Ifi204
		Myo7b
		Dcn
		Zfp182
		AC122190.1
		Cxcl9
		Ltb
		Gm44763
		Grik3
		Ifi211
		Gm28913
		Btla
		AC159238.1
		Gm7665
		Tppp
		Il22
		Scn7a
		Tusc5
		Bcl2a1b
		Lyn
		Me1
		Kremen2
		Gm43909
		Gm12250
		Olfr753-ps1
		Glt28d2
		Riiad1
		Tmem56
		Gm37091
		Lama2
		Gm19261
		Gm6450
		Spp1
		Unc5c
		Pacsin1
		Prelid2
		Cybb
		Thsd7b
		Fam19a3
		Irf1
		Syt8
		Map3k9
		Trafd1
		Gm17745
		Scara5
		Rab36
		Adora2a
		Gli2
		Sptlc3
		Celsr1
		Dpep3
		Ccl21b
		Sdr42e1
		Zfp874a
		Gm17173
		Dhx58
		Nipal2
		Gm45406
		Rps12-ps18
		Ldhb
		Pappa2
		Vwce
		Nog
		Dlx5
		Tdgf1
		Gm28321
		Tpd52
		Gm15925
		Tlcd2
		Rims3
		Gm21541
		Gm14279
		Gm10143
		Gm5903
		Cpt1b
		Clvs1
		Atp6v0e2
		Efcc1
		Pcdhgb7
		Gm37954
		S100a11
		Wnt10a
		Gabarapl1
		Sult2b1
		Car11
		Gm6195
		S100a14
		H3f3a-ps2
		Trav7-5
		Acsbg1
		Dnaja4
		Meiob
		Il17a
		Tas2r125
		Rab25
		Krt2
		Gm45503
		Limch1
		Themis2
		Tlr5
		Gm37975
		Pde7b
		Fam217a
		Pdcd1
		Ndn
		Ccl2
		Fcgr4
		Prcd
		Spib
		Acpp
		Ms4a6c
		Wdr27
		Pcdhga2
		4732496C06Rik
		Gm10657
		Ifit3b
		Fam83h
		Wwc1
		F10
		AC158600.5
		Evc
		Fam49a
		Acot1
		Trim30c
		Slc5a5
		Gm4841
		Ripk4
		Enkur
		Gm15201
		Nkg7
		Fam83c
		Smarcd3
		Gm14323
		Dusp1
		Gm12596
		Cep85l
		Il17f
		Abcd2
		Gm43150
		Zfp811
		Zfp964
		Apobr
		Hmgcs2
		Trbv26
		Ces2g
		Nox1
		A530016L24Rik
		Oasl2
		Kank4
		Aspa
		Fam92a
		Cabp4
		Chp2
		Gm15922
		Gm454
		Gm5960
		4930552P12Rik
		Serpina3g
		Cmtm5
		Lat2
		AC113508.4
		H2-Q6
		Gpr83
		Izumo1r
		Hephl1
		Vstm5
		Csmd1
		Zfp125
		Ror1
		Prg4
		Hapln1
		Mss51
		Ly6g6f
		Gm5643
		Gm42638
		Gm42788
		Mgarp
		Jchain
		Cfap57
		Wnk2
		Nrn1
		Ddx4
		Cacng8
		2010107G23Rik
		Trav7-2
		Slc36a2
		Mt3
		Nudt7
		Sncg
		D330045A20Rik
		Art3
		Ttc36
		Eomes
		Serpina12
		Itga4
		Pilrb1
		Gm7061
		Gm4705
		Ccdc90b
		Sytl2
		Zfp493
		AC159307.1
		Clec4e
		Fam26f
		Ighv6-3
		Nqo1
		Gap43
		Mir5125
		AC135641.1
		Gm13304
		Gm20658
		Apol6
		Zfp2
		Add2
		Ccl4
		Plek
		Snhg11
		Vldlr
		Ptn
		Gm8979
		Trav10n
		Psme2b
		Gm5607
		Clec9a
		Atp7b
		Pbld1
		Gm11488
		St3gal5
		Trim43c
		Ehf
		Slamf8
		Gm30694
		Slc15a2
		Tmem184a
		Prr16
		Osr2
		Zfp114
		Nrbp2
		Adamts3
		Gm6377
		Ifitm10
		Fos
		Tnfaip8l3
		Cd38
		Rgs18
		Gldn
		Tbx21
		AC158620.2
		Ly6c1
		Nap1l3
		Ccl27a
		Vsnl1
		Gm28177
		Serpinb6b
		Fermt1
		Pgm5
		P2ry1
		Cyp4f18
		Gm10591
		Stac2
		Gm25747
		Aldh1a3
		Opcml
		Arhgap6
		Zfp185
		4930519L02Rik
		Gm3604
		Tfap2c
		Zfp760
		Rec8
		9130008F23Rik
		Zfp518a
		Itgbl1
		Havcr2
		Ctsc
		Gm9442
		Rbm12b1
		Igsf6
		Dpp4
		Lair1
		Olfml1
		Mfsd9
		Gm15409
		Tas2r142-ps5
		Sptbn2
		Cd300lg
		BC060293
		Gm17669
		Oas1g
		Gm38160
		Htra3
		Aurkc
		Gm38166
		Slc7a15
		Gspt2
		Rgs1
		Gm15056
		Gbp4
		Abca6
		Defb1
		Cldn8
		Tm6sf1
		Lppos
		Serp2
		Wnt10b
		Rnase4
		Tmigd1
		Tuba8
		Upk1b
		Gbp10
		Ppl
		Tlr7
		Tmod2
		Snph
		Nudt10
		Gtpbp10
		Tnnt2
		Fam220-ps
		Rsph9
		Enpp5
		4930486L24Rik
		Chrng
		Chrnd
		Far2
		Card9
		Ccl7
		Epcam
		Fhad1
		BC006965
		Cdcp2
		Krt75
		1600010M07Rik
		D630008O14Rik
		Gm25961
		Srxn1
		Cxadr
		Ahsg
		Rpl31-ps10
		Il34
		Klrg2
		Slc6a19
		Rai2
		Fam174b
		Mras
		Tspan2
		Abca8a
		Gm6563
		Gm38220
		Sostdc1
		mt-Tp
		AC153938.2
		Col4a5
		Hrh4
		Tfap2b
		Neto2
		Fbp1
		Spaca1
		Gbp3
		Gpr75
		Itga8
		Gm11992
		Gm11772
		Rgs21
		Sh2d7
		Bcam
		AC027700.1
		Lad1
		Lix1
		Gm8520
		Slc35f1
		Vegfd
		Casp12
		Pof1b
		Ogn
		Prkar2a
		Muc1
		Tnk1
		4930512H18Rik
		Ctsw
		Gm44250
		Pitpnm3
		Ccl19-ps3
		Gstk1
		mt-Tg
		Sbsn
		Gm5150
		2310031A07Rik
		Fam71f2
		Ppp1r26
		Slc18b1
		Zfp108
		Gm4951
		Il18rap
		Snrpn
		Lrp3
		Gm14390
		Slc43a3
		C230062I16Rik
		Tpbgl
		Car15
		Tlr13
		Gm10851
		Nme5
		Gimap3
		AC125351.1
		Atp2c2
		Cela1
		Tigit
		Gm336
		Susd1
		Gbp7
		Treml4
		Ncald
		AC153498.1
		Cd274
		AC163354.1
		Gstt3
		Rps12-ps6
		AC144942.1
		Dhdh
		Ccr1
		Tnxb
		Gm45759
		Tspan1
		Cd160
		Crtam
		Ubash3b
		Hddc3
		Gprin1
		Tdrkh
		1810046K07Rik
		AI838599
		Zfp759
		1110046J04Rik
		Insl5
		Lbp
		Gm9333
		C1s1
		C1rl
		Krt80
		Fut7
		Fgf1
		Igkv4-57
		Ifi203-ps
		Trabd2b
		Arg2
		Isg15
		Sema4a
		Car2
		Il18bp
		Rps12-ps15
		Igkv6-17
		Gm44699
		Zfp422
		Gm4754
		Mab21l1
		Maob
		Avil
		AC165080.4
		Pde6g
		Pmp2
		5830405F06Rik
		Smpdl3a
		Etfbkmt
		Slfn5
		Snap91
		Clec4d
		Klrk1
		AC152979.2
		Foxf1
		Gm4924
		Stxbp6
		Ablim3
		Slc7a11
		Stx1b
		Large2
		Irgm1
		B230206H07Rik
		Fcgr1
		Gm10718
		Gm37787
		AC122305.3
		Gm20554
		Paqr6
		Gm38345
		Drd1
		AC152979.5
		Dtnbos
		Cdo1
		Atg4c
		Ttc39a
		Serpina9
		AC114645.5
		Map7d3
		Ccr10
		Pon1
		Hr
		A3galt2
		Batf2
		Gsta4
		Ddx60
		Zfp946
		Gm15413
		Scgb1a1
		Tfap2e
		Mitf
		Zfp456
		Zfp429
		Klhl11
		Gm38383
		Gpr68
		Gm26909
		Anks6
		Dpep2
		Rps12-ps12
		Pde3b
		Gm38379
		BC025920
