# Supplementary material for: Histone deacetylases inhibitor chidamide synergizes with humanized PD1 antibody to enhance T-cell chemokine expression and augment Ifn-γ response in NK-T cell lymphoma
Source: eBioMedicine. 2022 Dec 31;87:104420. doi: 10.1016/j.ebiom.2022.104420 (PMC9823149; doi:10.1016/j.ebiom.2022.104420)
Supplement: Supplementary Table S2 [file mmc2.xlsx]

## Sheet: Sheet1
Supplementary Table2. Upstream prediction by ingenuity pathway analysis of EL4 tumors treated with PD1 andtibody and/or chidamide										Downstream genes regulated by Ifn-gamma in EL4 tumors treated with PD1 andtibody and chidamide
Upstream Regulator	Expr Log Ratio	Molecule Type	Predicted Activation State	Activation z-score	p-value of overlap	Target Molecules in Dataset	Mechanistic Network			ID	Genes in dataset	Prediction (based on measurement direction)	Expr Log Ratio	Findings
IFNG	2.333	cytokine	Activated	8.106	3.04e-36	ACOD1,Acot1,ADGRA1,ADGRG2,ADIPOQ,ALDH1A3,APOL6,AQP9,ARG2,ATP1B1,BATF2,BMP6,C15orf48,C3,C4A/C4B,CARD6,Casp12,CCL1,CCL11,CCL19,Ccl2,CCL3L3,CCL4,CCL5,Ccl7,CCR2,CCR5,CD274,CD40,CD5L,CELSR2,CLEC10A,CLEC4E,CLIC5,CSF1,CTSS,CXCL10,Cxcl11,CXCL3,Cxcl3,Cxcl9,CYBB,DAPK1,DUSP1,EBI3,EDN1,FAM107A,FASLG,FCER1G,FGF1,FGL2,GBP2,GBP3,GBP4,GBP5,GBP6,GBP7,GLDN,GNA14,GPR83,Gzmb,HCAR2,HCK,HLA-A,HLA-DOB,IFI16,Ifi47,IFIH1…	279 (18)			Adgra1	ADGRA1	Activated	8.811	Upregulates (1)
ZBTB10		other	Activated	7.072	9.58e-25	9930111J21Rik1/Gm12185,ACOD1,CARD9,CCL1,CCL3L3,CCL4,CCL5,CD274,CD40,CD8A,CXCL10,Cxcl9,CYBB,DHX58,FCER1G,GBP3,GBP4,GBP5,GBP6,Gm5431,IFI16,Ifi27l2a/Ifi27l2b,Ifi47,IFIH1,IFIT1,IFIT1B,IFIT3,Ifitm6,Igtp,Iigp1,IL15,IL1B,IL27,IRF1,IRGM,Irgm1,ISG15,Klre1,Klrk1,LPL,Mx1,OAS1,PRKCQ,RTP4,SAMHD1,SLFN13,Tgtp1/Tgtp2,TIGIT,Tlr13,Treml4,ZBP1	128 (7)			Ptn	PTN	Activated	5.497	Upregulates (1)
STAT1		transcription regulator	Activated	6.65	2.45e-25	ACOD1,ALDH1A3,APOL6,BATF2,BCL2A1,BCL6,C3,Ccl2,CCL3L3,CCL4,CCL5,CCR1,CCR2,CD274,CD40,CLIC5,CXCL10,Cxcl11,CXCL3,Cxcl9,CXCR3,CYP2E1,FGL2,GBP2,GBP3,GBP5,GBP6,Gzmb,IFI16,Ifi47,IFIT1,IFIT1B,IFIT3,IFNG,Igtp,Iigp1,IL12RB2,IL15,IL1B,IRF1,IRF7,Irgm1,ISG15,Klrk1,LCN2,LPL,Ly6a (includes others),Mx1,NOS2,Oasl2,PRF1,Retnla,RSAD2,RTP4,SAMHD1,Serpina3g (includes others),Slfn1,SLFN12L,SLFN13,SLFN5,TBX21,Tgtp1/Tgt…	267 (15)			Adipoq	ADIPOQ	Activated	5.182	Upregulates (3)
TLR3		transmembrane receptor	Activated	6.294	5.28e-17	ACOD1,Apol7e (includes others),ARG2,CCL11,Ccl2,CCL3L3,CCL4,CCL5,Ccl7,CD274,CD40,CXCL10,Cxcl11,CXCL3,DUSP1,EDN1,GBP2,GBP3,GBP4,Gzmb,IFI16,IFIH1,IFIT3,IFNG,Iigp1,IL1B,IRF1,ISG15,Klrk1,LCN2,LILRB4,LIX1,Mx1,NOS2,NPY,OAS1,Oasl2,PTGER2,RGS1,RSAD2,S100A8,Stfa2/Stfa2l1,STYK1,TNFRSF1B,Urah	243 (15)			Pou3f1	Pou3f1	Activated	4.901	Upregulates (1)
TICAM1		other	Activated	5.793	7.27e-16	ACOD1,Apol7e (includes others),Ccl2,CCL3L3,CCL4,CCL5,CD38,CD40,CFB,CXCL10,Cxcl11,CXCL3,DUSP1,FPR1,FPR2,IFI16,Ifi47,IFIT1B,IFIT3,IFNG,Igtp,IL15,IL15RA,IL17A,IL18BP,IL1B,IRF1,IRF7,IRGM,Irgm1,ISG15,Ms4a4c (includes others),Mx1,PSTPIP2,RSAD2,SAMHD1,TNFSF10,TREM1	225 (14)			Pck1	PCK1	Inhibited	4.515	Downregulates (8)
Ifnar		group	Activated	5.511	2.94e-15	C3,Ccl2,CCL5,Ccl7,CD274,CD40,CD8A,CXCL10,Cxcl9,FASLG,FCER1G,GBP2,HLA-A,IFI16,IFIH1,IFIT1B,IFIT3,IFNG,IL15,IL1B,IRF1,IRF7,Irgm1,ISG15,ITGA4,Mx1,NLRP3,OAS1,OAS2,RSAD2,TNFSF10,ZBP1	232 (15)			Celsr2	CELSR2	Inhibited	4.219	Downregulates (1)
IRF3		transcription regulator	Activated	5.368	5.7e-26	BTLA,Ccl2,CCL3L3,CCL4,CCL5,CD274,CD40,CXCL10,Cxcl11,Cxcl3,Cxcl9,DDX60,DHX58,FCGR1A,GBP5,IFI16,Ifi27l2a/Ifi27l2b,Ifi47,IFIH1,IFIT1B,IFIT3,IFNG,Igtp,IL15,IL1B,IL27,IRF1,IRF7,IRGM,Irgm1,ISG15,Klrk1,LAG3,LCN2,Ms4a4c (includes others),Mx1,OAS1,OAS2,Oasl2,PHF11,PLAC8,RSAD2,Slfn1,TNFSF10,TNFSF4,Trim30a/Trim30d,ZBP1	225 (16)			Acod1	ACOD1	Activated	3.592	Upregulates (1)
TLR4		transmembrane receptor	Activated	5.348	4.54e-16	ACP3,Ccl2,CCL3L3,CCL4,CCL5,Ccl7,CD274,CD40,CFB,CXCL10,Cxcl11,CXCL3,Cxcl9,EBI3,EDN1,FASLG,FGL2,FOS,GBP2,HDC,IFI16,Ifi47,IFIT1B,IFIT3,IFNG,Igtp,Iigp1,IL15,IL15RA,IL17A,IL17F,IL18BP,IL1B,IL27,IL2RB,IRF1,IRF7,IRGM,Irgm1,ISG15,ITGAM,LILRB4,Mx1,NLRP3,NOD2,NOS2,OXTR,PLA2G4A,PLEK,PTGFR,RGS1,RGS18,RSAD2,SGMS2,SLC2A4,SLFN12L,SMPDL3A,SMPDL3B,TNFSF10,TREM1,TREM3,Trim12a	255 (16)			Fasl	FASLG	Activated	3.55	Upregulates (4)
MYD88		other	Activated	5.293	4.43e-13	ACOD1,ACP3,ALDH1A1,Ccl2,CCL3L3,CCL4,CCL5,CD274,CD38,CD40,CLEC10A,CXCL10,CXCL3,Cxcl9,DUSP1,EBI3,FCER1G,FGF10,FPR1,FPR2,HDC,HLA-A,IFIT1B,IFNG,IGFBP5,IGHG1,IL17A,IL17F,IL1B,IL22,IL27,IRAK2,IRF1,IRF7,ISG15,ITGAM,MMP8,Ms4a4c (includes others),NLRP3,NOD2,NOS2,NOX1,PDCD1,PLA2G4A,PSTPIP2,RSAD2,S100A8,SAA1,SAMHD1,TBX21	244 (14)			Gbp2b	GBP3	Activated	3.473	Upregulates (9)
BHLHE40		transcription regulator	Activated	5.223	5.61e-14	ATP1B1,C15orf48,C3AR1,Ccl7,CCR1,Cd24a,CD274,CD38,CFB,CTSS,CXCL3,Cxcl3,Cxcl9,CXCR5,CYBB,EBI3,EOMES,FAM71F2,FGL2,FPR1,GBP2,GBP6,GSTM3,Gzmb,GZMK,HAVCR2,HRH4,IFI16,IFIH1,IFNG,IL12RB2,IL18BP,IL2RB,IPCEF1,IRAK2,ITGA4,IZUMO1R,JCHAIN,Klrk1,LTB,LTB4R,LYN,MITF,MSR1,NLRP3,NOS2,PLA2G4A,PLAC8,RGS1,SAMHD1,SGMS2,SLAMF7,SLC15A2,SLC17A6,Spink2,ST3GAL5,TENT5A,TLR6,TRAFD1,UPP1	263 (12)			Sema3c	SEMA3C	Activated	3.271	Upregulates (1)
IRF7	1.297	transcription regulator	Activated	5.163	3.25e-16	Ccl2,CCL5,CXCL10,DHX58,FCGR1A,GBP5,IFI16,Ifi47,IFIH1,IFIT1B,IFIT3,Igtp,IL15,IRF7,IRGM,Irgm1,ISG15,Ly6a (includes others),Ms4a4c (includes others),Mx1,OAS1,OAS2,Oasl2,PHF11,PLAC8,RSAD2,Slfn1,Trim30a/Trim30d,ZBP1	139 (10)			Aldh1a3	ALDH1A3	Activated	3.269	Upregulates (1)
G protein alphai		group	Activated	5.159	1.24e-14	C15orf48,C1R,C1S,C4A/C4B,CD274,CXCL10,FAM167A,FOS,GBP2,GBP4,GBP5,GBP6,GBP7,Gm4951,HLA-A,IFIH1,IFIT1B,IFIT3,Igtp,Iigp1,IRGM,Irgm1,ISG15,KLF4,Oasl2,RSAD2,SP6				Prkcq	PRKCQ	Activated	3.232	Upregulates (1)
IFNAR1		transmembrane receptor	Activated	4.94	3.46e-20	ACOD1,Apol7e (includes others),Apol9a/Apol9b,CCL3L3,CCL4,CCL5,CD274,CD40,CLEC4D,CLEC4E,CLIC5,CSF1,CXCL10,Cxcl11,CXCL3,Cxcl3,Cxcl9,F10,HLA-A,IFI16,IFIH1,IFIT1B,IFIT3,IFNG,IL15,IL17A,IL17F,IL1B,IL27,IRF1,IRF7,ISG15,Ly6a (includes others),Ms4a4c (includes others),Mx1,NOS2,OAS1,OAS2,Oasl2,PLA2G7,RSAD2,RTP4,SLFN12L,TLR7,TNFAIP2	232 (13)			Ifi214	IFI16	Activated	3.123	Upregulates (6)
IKBKB		kinase	Activated	4.758	3.32e-08	ACOD1,C3,CCL1,CCL11,CCL19,Ccl2,Ccl27a,CCL3L3,CCL5,CCR1,CDH1,CSF1,CXCL10,Cxcl11,CXCL3,Cxcl9,DCN,ENPP2,FOS,GBP2,GBP3,HLA-A,IFI16,IFIT1B,IFNG,IL17A,IL1B,ISG15,KLF5,LCN2,NOS2,OGN,SEMA3C,TNFAIP2,TNFRSF1B	267 (15)			Ms4a4b	Ms4a4c (includes others)	Affected	3.051	Regulates (2)
TNF		cytokine	Activated	4.749	1.52e-16	ADIPOQ,C3,C4A/C4B,CA2,Casp12,CCL1,CCL11,CCL19,Ccl2,CCL3L3,CCL4,CCL5,Ccl7,CCR1,CCR2,CD40,CFD,CSF1,CXCL10,Cxcl11,CXCL3,Cxcl3,Cxcl9,DCN,ENPP2,FABP4,FASLG,FMO1,FPR1,GBP2,GBP6,GKAP1,ICOS,IFIT1B,IFNG,IL15,IL17A,IL1B,IL27,IRF1,ISG15,ITGAM,LCN2,LPL,LTB,NLRP3,NOD2,NOS2,OCLN,PDCD1,PLIN1,PTGFR,Ptgs2os2,RETN,S100A10,S100A8,SAA1,SCNN1A,SELE,SERPINA3,SLC2A4,TFAP2A,Tgtp1/Tgtp2,TLR6,TLR7,TNFRSF1B	235 (15)			Ly6i	Ly6a (includes others)	Activated	3.049	Upregulates (4)
TLR9		transmembrane receptor	Activated	4.683	1.2e-13	ACOD1,ARG2,Ccl2,CCL3L3,CCL4,CCL5,Ccl7,CD274,CD40,CSF1,CXCL10,CXCL3,DUSP1,EBI3,EDN1,IFI16,IFIT1B,IFIT3,IFNG,IL17A,IL1B,IRF7,ISG15,LCN2,LILRB4,LIX1,Mx1,NOS2,NPY,Oasl2,PTGER2,RSAD2,S100A8,SGMS2,SMPDL3A,SMPDL3B,ST3GAL5,Stfa2/Stfa2l1,STYK1,TBX21,TNFRSF1B,Urah	276 (17)			Ccl19	CCL19	Inhibited	3.016	Downregulates (1)
STING1		other	Activated	4.669	3.86e-17	C15orf48,CCL3L3,CCL4,CCL5,CXCL10,Cxcl9,GBP5,HDC,HOPX,IFI16,Ifi27l2a/Ifi27l2b,IFIT1B,IFIT3,IFNG,IL1B,IL22RA2,IRF7,ISG15,KLRD1,LCN2,Mx1,NOS2,OAS1,PLEKHA4,RSAD2,Serpina3g (includes others),UPP1	219 (16)			Clic5	CLIC5	Activated	2.953	Upregulates (2)
DOCK8		other	Activated	4.472	1.12e-08	CCL4,CD40,CXCL10,Cxcl11,Cxcl9,EDN1,FGL2,HDC,IFIT1B,IFIT3,Iigp1,IL15,IL15RA,IRF1,IRF7,IRGM,ISG15,RGS1,RSAD2,SLFN12L				Gzmb	Gzmb	Activated	2.937	Upregulates (1)
SASH1		other	Activated	4.472	1.92e-08	ACP3,CCL4,CD40,CXCL10,Cxcl11,EDN1,FGL2,HDC,IFIT1B,IFIT3,Iigp1,IL15,IL15RA,IRF1,IRF7,IRGM,ISG15,RSAD2,SLFN12L,Trim12a				Zbtb16	ZBTB16	Activated	2.9	Upregulates (1)
IKBKG		kinase	Activated	4.463	3.5e-08	ACOD1,C3,Ccl2,CCL5,CCR1,CLDN8,CSF1,DCN,ENPP2,FOS,GBP2,GBP3,HLA-A,IFI16,IFIT1B,IL1B,IRF7,ISG15,KLF5,LCN2,OGN,SEMA3C,SLC5A5,TNFAIP2,TNFRSF1B,TSHR	216 (13)			Gna14	GNA14	Inhibited	2.887	Downregulates (1)
IFNB1		cytokine	Activated	4.418	2.32e-21	ACOD1,Ccl2,CCL5,Cd24a,CD274,CD40,CLEC4E,CXCL10,CXCL3,FOS,GBP2,GBP4,GBP5,GBP6,GBP7,GZMH,Hmga2,IFI16,Ifi27l2a/Ifi27l2b,Ifi47,IFIH1,IFIT1B,IFIT3,IFNG,Igtp,IL17A,IL1B,IL27,IRF1,IRF7,IRGM,Irgm1,ISG15,Mx1,NOD2,NOS2,OAS1,OAS2,Oasl2,OGN,PDK4,RNASE4,RSAD2,SIDT1,SLFN13,SPRY2,Tlr13,TLR7,TLR8,TNFSF10,Trim30a/Trim30d	264 (16)			Klrk1	Klrk1	Activated	2.875	Upregulates (1)
SAMSN1		other	Activated	4.379	8.22e-09	CCL3L3,CCL4,Ccl7,CD40,CXCL10,Cxcl11,Cxcl9,EDN1,FGL2,HDC,IFIT1B,IFIT3,IFNG,Iigp1,IL15,IL15RA,IRF1,IRF7,IRGM,ISG15,RSAD2,SLFN12L,Trim12a	193 (9)			Cxcl11	Cxcl11	Activated	2.745	Upregulates (19)
IL33		cytokine	Activated	4.305	1.02e-07	ATP8B4,BCL2A1,CCL1,Ccl2,CCL3L3,CCR1,CD40,CSF3R,CXCL3,FPR1,FPR2,Gvin1 (includes others),HCK,IFNG,IL1B,MCEMP1,MMP12,MSR1,Ngp,NLRP3,NOS2,Retnla,RGS1,S100A8,S100A9,TARM1,THEMIS2	264 (17)			Gldn	GLDN	Activated	2.694	Upregulates (2)
CHUK		kinase	Activated	4.297	3.3e-09	ACOD1,C3,CCL5,CCR1,CLDN8,CSF1,CXCL10,Cxcl11,CXCL3,DCN,ENPP2,FOS,GBP2,GBP3,HLA-A,IFI16,IFIT1B,IFNG,IL17A,ISG15,KLF5,LCN2,OGN,OVOL1,SEMA3C,SERPINB5,TNFAIP2,TNFRSF1B	239 (15)			Il27	IL27	Activated	2.595	Upregulates (6)
IL4		cytokine	Activated	4.261	8.29e-14	ACOD1,ADORA2A,AREG,BCL6,C15orf48,CCL1,CCL11,Ccl2,CCL3L3,CCL4,Ccl7,CCR5,Cd24a,CD36,CD38,CD8A,CLEC10A,CSF1,CTLA4,CXCL10,CXCL3,Cxcl9,CXCR3,DDIT4,DGAT2,DGKA,EBI3,EOMES,Fam25c,Fcrls,FFAR4,FOS,FPR1,FUT7,GBP2,GBP3,GIMAP1-GIMAP5,GIPC2,HCK,HDC,HSH2D,IFIT3,IFNG,IGHG1,Ighg2b,IL17A,IL17F,IL1B,IL2RB,IRF1,IRF7,ISG15,ITGA4,JCHAIN,Klrk1,LAG3,LPL,LSP1,LTB,LTB4R,Ly6a (includes others),LY6D,MMP12,Mx1,NOS2,PKP3,PRF1…	270 (17)			Ccl5	CCL5	Activated	2.591	Upregulates (26)
IRF1	1.183	transcription regulator	Activated	4.149	4.44e-07	ACOD1,CCL5,CD40,CXCL10,FGL2,GBP2,Ifi47,IFNG,IL12RB2,IL15,IL18BP,IL1B,IL27,LTB,NOS2,RSAD2,SAMHD1,TLR6	202 (10)			Ccl1	CCL1	Inhibited	2.563	Downregulates (1)
IL12 (complex)		complex	Activated	4.127	7.12e-23	CCL1,CCL19,Ccl2,CCL4,CCL5,CCR2,CCR5,CXCL10,Cxcl9,EOMES,FASLG,Gzmb,IFIH1,IFIT1B,IFNG,Iigp1,IL12RB2,IL15,IL18BP,IL18RAP,IRF1,ISG15,LTB,Ly6a (includes others),Ms4a4c (includes others),Mx1,NOS2,PDCD1,PLAC8,PRF1,SERPINB5,TBX21,Tgtp1/Tgtp2,Trim30a/Trim30d,XCL1	291 (17)			Gbp10	GBP6	Activated	2.561	Upregulates (7)
KMT2D		transcription regulator	Activated	4.123	0.0207	Acot1,ACOT4,CD55,EBI3,ECHDC2,FBXL7,GKAP1,IRF1,LTK,MFSD9,PPP1R26,PRSS16,Rsl1 (includes others),TCEAL1,Tmsb15b1,Zfp760,ZNF35				Ubd	UBD	Activated	2.534	Upregulates (2)
IL13		cytokine	Activated	4.086	2.61e-06	CCL11,Ccl2,Ccl27a,CCL3L3,CCL4,CCL5,CCR5,Clca3a1/Clca3a2,CTSS,CXCL3,IL17A,IL1B,LILRB3,MMP12,NOS2,Retnla,TIMP4,TNFRSF1B,VNN1	268 (17)			Cxcl9	Cxcl9	Activated	2.452	Upregulates (39)
PARP1		enzyme	Activated	4.021	7.13e-15	CCL1,Ccl2,CCL4,CCL5,CCR2,CCR5,CD274,CTLA4,CXCL10,CXCL3,Cxcl9,FOS,GBP2,GBP4,GBP6,GBP7,IFNG,Igtp,Iigp1,IL17A,IL18BP,IL1B,IRGM,NOS2,PDCD1,TBX21,Tgtp1/Tgtp2,XCL1	302 (17)			Mmp12	MMP12	Activated	2.383	Upregulates (2)
Klrk1	2.875	transmembrane receptor	Activated	3.991	3.07e-16	CCL3L3,CCL4,CCL5,CCR5,CSF1,Gzmb,HOPX,IFNG,IL12RB2,IL18RAP,KLRC1,Klrc2/Klrc3,KLRD1,Klri2,LAG3,Ly6a (includes others),NKG7,PRF1,SEMA4A,SPP1,TBX21	241 (16)			Il12rb2	IL12RB2	Activated	2.364	Upregulates (1)
CTNNB1		transcription regulator	Activated	3.962	9.18e-05	ADIPOQ,ALCAM,ALDH1A3,CA3,Ccl2,CCL4,CCL5,CD274,CDH1,Cdkn1c,CELSR1,CFD,CIDEC,COL4A5,CPT1B,CXCL10,CXCL3,Cxcl3,Cxcl9,CYP2E1,DGAT2,EDIL3,EOMES,EPCAM,FABP4,FCER1G,FOXC1,GALM,GAP43,GHR,GLI2,IFI16,IFNG,IGFBP5,IL15,IL1B,JCHAIN,LPL,ME1,MITF,MPEG1,MPZ,NUDT7,PCK1,PLIN1,PRSS35,RETN,S100A8,SCD,SP6,SPP1,TDGF1,TNFRSF1B,TNFSF10,WNT10A,WNT7B,ZEB2	269 (18)			Apol6	APOL6	Activated	2.36	Upregulates (1)
DDX58		enzyme	Activated	3.945	9.57e-08	Ccl2,CCL5,CXCL10,GBP3,IFIH1,IFIT1B,IFIT3,IRF1,IRF7,ISG15,KLF4,Mx1,OAS1,RSAD2,SPP1,TNFSF10	208 (15)			Scnn1a	SCNN1A	Inhibited	2.344	Downregulates (1)
NFkB (complex)		complex	Activated	3.873	1.24e-09	C3,Ccl2,CCL3L3,CCL4,CCL5,Ccl7,CD40,CLEC4E,CXCL10,CXCL3,Cxcl9,CYBB,EOMES,FASLG,GZMK,HLA-A,ICOS,IFNG,IL15,IL17A,IL1B,IL27,ITGAM,LCN2,NOS2,Retnla,Zfp125	229 (15)			Slfn1	Slfn1	Activated	2.333	Upregulates (2)
CD44		other	Activated	3.828	1.5e-10	ADGRE1,BCAM,CCL19,Ccl2,CCL4,CCL5,Ccl7,CCR2,CCR5,CD36,CD8A,CD8B,CELA1,CIDEC,CXADR,Cxcl9,CXCR3,IFNG,IL1B,ITGA4,ITGBL1,LTBP1,Ly6a (includes others),LY6D,MMP12,MMP8,NPNT,SPP1,TLR8,XCL1	210 (17)			Ifng	IFNG	Activated	2.333	Upregulates (6)
SENP3		peptidase	Activated	3.769	2.47e-10	CCL3L3,CCL4,CD4,CD8A,CD8B,CXCL10,Cxcl9,HLA-A,IFIT3,IL15,IRF7,ISG15,Mx1,OAS2,Oasl2,RSAD2,SAMHD1,TNFSF10	131 (7)			Tgtp1	Tgtp1/Tgtp2	Activated	2.2	Upregulates (8)
MEF2A		transcription regulator	Activated	3.749	9.86e-09	CXCL10,Cxcl11,Cxcl9,FOS,GBP2,Gsta4,Ifi47,IFIT1B,IFIT3,IL15,IL27,IRF1,IRF7,Mx1,NOS2,OAS1,Oasl2,RSAD2				Ebi3	EBI3	Activated	2.193	Upregulates (1)
Interferon alpha		group	Activated	3.734	2.04e-12	CXCL10,FOS,Gzmb,IFI16,IFIT3,IFNG,IRF1,IRF7,ISG15,Mx1,NOS2,OAS1,OAS2,PHF11,PRF1,Slfn1,SLFN12L,SLFN13,SLFN5	198 (13)			Ntrk2	NTRK2	Inhibited	2.189	Downregulates (1)
RETNLB		other	Activated	3.719	0.000538	Ccl2,CCL3L3,CCL5,CCR1,CCR2,CCR5,FABP4,FZD6,IL1B,KLF15,MMP12,NDN,Retnla,Tlr13				Ccl3	CCL3L3	Activated	2.18	Upregulates (17)
TPH1		enzyme	Activated	3.664	2.5e-05	CCR5,CTLA4,EPCAM,ERMN,GIMAP4,GIMAP7,Gm15133,Gvin1 (includes others),ICOS,IFI16,IL17A,PLA2G7,RLN3,STAT4,TIGIT,Trim12a,Trim30a/Trim30d				Ifit1bl1	IFIT1	Activated	2.178	Upregulates (1)
MAVS		other	Activated	3.646	7.55e-06	CCL5,CXCL10,DHX58,IFIT1B,IFIT3,IFNG,IL1B,IRF7,ISG15,OAS1,OAS2,Oasl2,RSAD2,SPP1	170 (15)			Gbp5	GBP5	Activated	2.098	Upregulates (2)
CDKN2A		transcription regulator	Activated	3.602	0.0002	C3,CCL1,CCL11,CCL19,Ccl2,CCL3L3,CCL4,CCL5,Ccl7,CSF1,CXCL10,Cxcl11,Cxcl9,CXCR5,FGF13,GFRA2,ID1,IFNG,IGFBP5,IL15,IL1B,TNFRSF1B,ZBTB16	240 (16)			Igtp	Igtp	Activated	2.095	Upregulates (6)
TBX21	1.918	transcription regulator	Activated	3.598	1.6e-10	CCL3L3,CCR5,CD38,CXCR3,CXCR5,FASLG,Gzmb,IFNG,IL12RB2,IL17A,IL22,IL2RB,KLRD1,Klrk1,PRF1,SPP1,STAT4,ZEB2	279 (18)			Ccl4	CCL4	Activated	2.08	Upregulates (7)
GATA2		transcription regulator	Activated	3.592	6.72e-09	4930438A08Rik,AQP9,Ccl2,CCL21,CCL3L3,Ccl7,CCR2,CD177,CD40,CLEC4E,CTSG,CXCL10,Cxcl3,CYP2F1,EDN1,FUT7,GCSAM,GPR141,Gzmb,HDC,ITGAM,KLF4,LCN2,LTB4R,Ly6a (includes others),LY6G6F,MCEMP1,MCTP2,MRGPRX3,Ngp,NKG7,PRTN3,RAB44,RGS18,RPL13,S100A8,S100A9,SERPINB10,SLC4A1,Stfa2/Stfa2l1,TREM3,TUBA8,UGT1A6,Wfdc21				Iigp1	Iigp1	Activated	2.077	Upregulates (2)
RELA		transcription regulator	Activated	3.569	4.79e-07	CCL11,Ccl2,CCL5,CD274,CD40,CFB,CXCL10,CXCL3,CYBB,EPCAM,FOS,IFIT1B,IGHG1,IL1B,IRF7,ISG15,Mx1,NOS2,NOX1,OAS2,SAA1,Tlr13,TREM1	213 (14)			Cxcl10	CXCL10	Activated	2.054	Upregulates (64)
Brd4		kinase	Activated	3.5	7.11e-07	C1R,CCR2,CCR5,CDH1,CFB,COL4A5,Cxcl3,Cxcl9,KLF4,LY86,Serpina3g (includes others),SLC4A1,SPON2,Tgtp1/Tgtp2,TLR6,TLR8,TNFSF10				Gbp2	GBP2	Activated	2.047	Upregulates (12)
PTPRJ		phosphatase	Activated	3.464	4.98e-05	ACP3,CCL3L3,CCL4,Ccl7,Cxcl11,CXCL3,EDN1,FCER1G,FGL2,HDC,Iigp1,SLFN12L	146 (6)			Prf1	PRF1	Activated	2.042	Upregulates (1)
ARHGAP21		other	Activated	3.464	1.49e-05	CXCL10,Cxcl11,Cxcl9,FGL2,HDC,IFIT3,Iigp1,IL15,IL15RA,IRF1,IRGM,SLFN12L				Il18rap	IL18RAP	Activated	2.032	Upregulates (1)
ITPR2		ion channel	Activated	3.434	5.09e-10	CD274,GBP6,Gm12250,Gm4841,Gm4951,Ifi47,Igtp,Iigp1,Irgm1,Ly6a (includes others),PCK1,Tgtp1/Tgtp2				Nos2	NOS2	Activated	2.029	Upregulates (147)
PRKD		group	Activated	3.427	2.04e-10	CCL11,Ccl2,CCL3L3,CCL4,CCL5,CPT1B,CXCL10,Cxcl11,CXCL3,Cxcl9,IFNG,IL1B,LPL,PDK4,SLC2A4	254 (15)			Cd5l	CD5L	Inhibited	2.019	Downregulates (1)
IRF5		transcription regulator	Activated	3.383	1.93e-05	CCL19,CCL21,CXCL10,DHX58,IFIH1,IFIT3,IRF7,ISG15,OAS1,OAS2,Oasl2,RSAD2	165 (13)			Hcar2	HCAR2	Activated	1.991	Upregulates (2)
TLR7	1.685	transmembrane receptor	Activated	3.371	0.000365	Apol9a/Apol9b,BCL2A1,Ccl2,Ccl7,CD40,CXCL3,FCER1G,GPR84,IFIT1B,IFNG,IL27,IRF1,IRF7,ISG15,Ms4a6c,Mx1,PHF11,RSAD2,Zfp185	218 (15)			Tmem171	TMEM171	Activated	1.967	Upregulates (1)
IL2		cytokine	Activated	3.365	1.04e-14	AREG,BCL6,CCL1,Ccl2,CCL4,CCL5,CCR1,CCR2,CCR5,CRMP1,CSF1,CTLA4,CXCL10,CXCL3,Cxcl9,CXCR5,DSG2,EOMES,FGF13,FGL2,GFRA2,GPR83,GZMK,HRH4,ICOS,IFNG,IL17A,IL1B,IL22,IL2RB,ITGB8,KLK8,LILRB4,LTB4R,Ly6a (includes others),PDCD1,PDE3B,PLAC8,PTGER2,PTPN3,TBX21,TIGIT,TNFRSF1B	243 (16)			Cxcl2	CXCL3	Activated	1.92	Upregulates (9)
IL17RA		transmembrane receptor	Activated	3.295	4.33e-07	CCL11,Ccl2,CCR1,CSF3R,CXCL3,IL17A,IL1B,IL22,MMP12,S100A8,S100A9,SELE	217 (16)			Tbx21	TBX21	Activated	1.918	Upregulates (3)
ITK		kinase	Activated	3.288	3.35e-15	CCL5,CCR10,CD4,CD7,CYSLTR2,EOMES,FASLG,FCER1G,Gzmb,HLA-A,IFNG,IL17A,IL18RAP,IL2RB,KLRC1,Klrc2/Klrc3,KLRD1,Klrk1,LAT2,Ly6a (includes others),LYN,Serpina3g (includes others),SLAMF7,SPRY2,STAT4,STYK1,TBX21,TNFSF10,XCL1,ZBTB16	299 (18)			Serpina3f	Serpina3g (includes others)	Activated	1.886	Upregulates (1)
CGAS		enzyme	Activated	3.24	1.13e-07	CCL5,CXCL10,IFIT1B,IFIT3,IL1B,IRF7,ISG15,MMP12,Mx1,OAS1,RSAD2	134 (9)			Gbp3	GBP4	Activated	1.854	Upregulates (1)
IFIH1	1.043	enzyme	Activated	3.238	4.36e-09	CCL11,Ccl2,CCL5,Clec2d (includes others),CXCL10,CXCL3,IFIT1B,IFNG,IRF7,ISG15,Ly6a (includes others),Mx1,OAS1,OAS2,PRF1	244 (17)			Fam107a	FAM107A	Inhibited	1.837	Downregulates (1)
Hbb-b2		other	Activated	3.207	9.19e-07	Ccl2,Ccl7,CCR2,CCR5,CXCL10,Cxcl9,CXCR3,CXCR5,CYBB,IL1B,IL2RB,ITGAM,LTB,LY86				Lcn2	LCN2	Activated	1.814	Upregulates (3)
Hbb-b1		transporter	Activated	3.207	0.0031	Ccl2,Ccl7,CCR2,CCR5,CXCL10,Cxcl9,CXCR3,CXCR5,CYBB,IL1B,IL2RB,ITGAM,LTB,LY86	172 (7)			Bmp6	BMP6	Activated	1.803	Upregulates (1)
TNFSF12		cytokine	Activated	3.207	1.6e-08	BST1,CCL11,Ccl2,CCL3L3,CCL5,Ccl7,CCR1,CCR5,CLEC4D,CLEC4E,CXCL10,Cxcl11,CXCL3,CXCR5,IL1B,ITGAM,KLF15,MMP12,S100A8,S100A9,SLC2A4	214 (14)			Ifit3	IFIT3	Activated	1.778	Upregulates (1)
IL5		cytokine	Activated	3.183	0.00779	ATP1B1,BCL6,EAF2,FGL2,GBP2,GBP4,GBP7,IFNG,IGHG1,IRF7,JCHAIN,NOS2,RAP1GAP,SCEL,SEMA4A,Serpina3g (includes others),ZBTB32	190 (7)			Spp1	SPP1	Activated	1.765	Upregulates (2)
FEV		transcription regulator	Activated	3.162	0.0467	ADRA1B,EFNA5,ENKUR,FOS,GRIA4,NCALD,NPY,SATB1,SEMA3E,STXBP6				Fgl2	FGL2	Activated	1.751	Upregulates (2)
TNNI3	1.844	transporter	Activated	3.162	1.6e-11	CCL1,CCL11,Ccl2,CCL3L3,CCL4,CCL5,CCR1,CCR2,CCR5,CXCL3				Aqp9	AQP9	Inhibited	1.711	Downregulates (1)
HNF1A		transcription regulator	Activated	3.13	0.0126	ADH1C,CDO1,CLDN8,CLIC5,CYP4V2,DPP4,FBP1,FGF10,FXYD3,GAL,HCAR2,HOPX,IGFALS,MLXIPL,PAMR1,PKHD1,PPP1R1A,RNASE4,SEMA4A,VLDLR				AA467197	C15orf48	Activated	1.705	Upregulates (1)
CD3		complex	Activated	3.13	3.13e-06	BCL2A1,CCL3L3,CCL5,CCR5,CTLA4,EOMES,FASLG,FOS,Gzmb,ICOS,IFNG,IL12RB2,IL17A,IL2RB,IRF1,Ly6a (includes others),OPRD1,PDCD1,PRF1,TBX21,ZBTB32	269 (19)			H2-Q6	HLA-A	Activated	1.687	Upregulates (1)
ERK1/2		group	Activated	3.086	2.46e-05	ADIPOQ,Ccl2,CCL3L3,CCL4,CXCL3,CYBB,DAPK1,FABP4,FOS,IFNG,IL1B,MMP12,SBSN,SPP1,TREM1	255 (15)			Slfn4	SLFN12L	Activated	1.671	Upregulates (3)
TLR2		transmembrane receptor	Activated	3.085	1.75e-08	Ccl2,CCL3L3,CCL4,CCL5,CD40,CXCL10,CXCL3,Cxcl9,CYBB,DUSP1,EBI3,FOS,FPR2,GBP3,HAVCR2,IFNG,IL17A,IL1B,IL27,IRF1,NOS2,OXTR,PTGFR,Retnla,SELE,TNFSF10,TREM1	278 (16)			Samhd1	SAMHD1	Activated	1.651	Upregulates (8)
FASN		enzyme	Activated	3.053	1.09e-07	ADIPOQ,CD36,CFD,CIDEC,DGAT2,FABP4,FGF1,IL1B,LPL,MRAS,RBP7,RETN,Retnla	169 (7)			Itga4	ITGA4	Activated	1.648	Upregulates (1)
BTNL2	1.519	transmembrane receptor	Activated	3.051	0.00118	ACSBG1,Apol9a/Apol9b,EPCAM,FGL2,GBP3,GBP4,IFNG,IL17A,SEMA4F,SLC15A2,ST14,TNFRSF1B,TNFSF10	248 (12)			Slc7a11	SLC7A11	Activated	1.639	Upregulates (1)
SMARCB1		transcription regulator	Activated	3.051	0.000307	C4A/C4B,CDH1,CYP2E1,Cyp3a25 (includes others),DAPK1,Defb1,DSC2,DSG2,F10,FABP4,FBP1,LBP,PCK1,PPP1R3C				Sema4a	SEMA4A	Activated	1.63	Upregulates (1)
PTGER2	1.641	G-protein coupled receptor	Activated	3.036	1.88e-06	ADGRE1,AREG,CCL3L3,CCL5,CDH1,CLEC4D,CXCL10,FPR1,HDC,IFNG,IL17A,IL1B,IL27,KLRD1,NOS2,PILRB,SPP1,Stfa2/Stfa2l1,TNFAIP6,TREM1	219 (15)			Adgrg2	ADGRG2	Activated	1.59	Upregulates (1)
HIF1A		transcription regulator	Activated	3.034	1.61e-05	ADIPOQ,Ccl2,CCL3L3,CCL4,CCL5,Ccl7,CCR2,CCR5,CD274,Cdkn1c,CSF1,CXCL10,CXCL3,Cxcl3,Cxcl9,CYP46A1,DDIT4,EDN1,IFI16,IFNG,IGFBP5,IL15,IL17A,IL17F,IL1B,IL27,NOS2,TLR6,TNFAIP2,TNFSF10,WNT10B	246 (17)			Ccl11	CCL11	Inhibited	1.569	Downregulates (1)
RARB		ligand-dependent nuclear receptor	Activated	3.032	0.000318	CARD9,DRD1,GBP2,GBP6,Gm5431,Ifi47,IFIT1B,Igtp,Iigp1,IL17A,Irgm1,KLF4,LYZ,PLS1,PTGER3,SAA1,SALL4				Rgs1	RGS1	Activated	1.558	Upregulates (1)
USP22		peptidase	Activated	3	0.000272	BCL2A1,CHI3L1,CSF3R,CYBB,IL2RB,ITGAM,MSR1,NCF1,TBX21				Ncald	NCALD	Inhibited	1.549	Downregulates (1)
NFATC2		transcription regulator	Activated	2.986	1.73e-13	ACP3,Ccl2,CCL3L3,CCL5,CCR5,CD274,CD40,CTLA4,CXCL10,Cxcl11,CXCL3,Cxcl9,CXCR5,EBI3,EDN1,FASLG,FGL2,ICOS,IFIT1B,IFIT3,IFNG,Iigp1,IL15,IL17A,IL17F,IL1B,IL27,IRF1,IRF7,IRGM,ISG15,PDCD1,RGS1,RSAD2,SLFN12L,TBX21,ZBTB32	248 (15)			Clec4e	CLEC4E	Activated	1.535	Upregulates (1)
FZD9		G-protein coupled receptor	Activated	2.971	3.47e-08	Ccl2,CCL5,CXCL10,IFI16,Ifi27l2a/Ifi27l2b,IFIT1B,IRF7,ISG15,Oasl2				Phf11d	PHF11	Activated	1.53	Upregulates (1)
SOST		other	Activated	2.96	9.44e-05	Ccl2,CCL3L3,CCL4,CD36,FABP4,IL1B,LPL,MLXIPL,PLIN1				Gbp7	GBP7	Activated	1.52	Upregulates (1)
PPARA		ligand-dependent nuclear receptor	Activated	2.934	6.79e-05	ABCD2,Acot1,ADIPOQ,AQP7,AQP9,C1R,C1S,C3,Ccl2,CD36,Clec2d (includes others),CPT1B,CYP27A1,FABP4,FOS,G0S2,GPD1,Gsta4,GSTK1,GSTM3,HMGCS2,IFNG,IL17A,IL1B,IL22,LPL,LY6D,MGST1,NOS2,Orm1 (includes others),PBLD,PCK1,PDK4,PLA2G7,PLIN1,PLIN4,QPCT,RBP7,S100A8,S100A9,SAA1,SCD,TDG,TLR5,UCP3,VNN1	256 (17)			Nlrp3	NLRP3	Activated	1.517	Upregulates (1)
IL1B	1.148	cytokine	Activated	2.912	9.12e-09	C3,Ccl2,CSF1,Cxcl11,CXCL3,CYBB,DDIT4,EDN1,FOS,GBP6,Gzmb,IFNG,IL17A,IL17F,IL1B,IL22,IRF1,ITGAM,LBP,MMP8,NOS2,PLA2G4A,S100A8,SAA1,SCNN1A,SELE,SERPINA3,SLC2A4,SLC7A11,UCP3,VDR,ZFP36	247 (17)			Lamc2	LAMC2	Activated	1.485	Upregulates (1)
PARP2		enzyme	Activated	2.906	2.66e-10	ADIPOQ,CCL1,CCL4,CCL5,CCR2,CCR5,CD36,CTLA4,FABP4,LPL,PDCD1,TBX21,XCL1				Ifit1	IFIT1B	Activated	1.484	Upregulates (1)
FCGR2A		transmembrane receptor	Activated	2.898	1.12e-09	ACOD1,Ccl2,CCL5,CD40,CLEC4E,CXCL10,CXCL3,FCGR3A/FCGR3B,GPR84,IFNG,IL1B,NOS2	253 (16)			Cd274	CD274	Activated	1.472	Upregulates (9)
NFKB1		transcription regulator	Activated	2.882	2.41e-08	CCL11,Ccl2,CCL3L3,CCL4,CCL5,CD40,CFB,CSF1,CXCL10,CXCL3,Cxcl9,CXCR5,CYBB,EBI3,FASLG,IFIT1B,IFNG,IGHG1,IL1B,IRF1,ISG15,Mx1,NOS2,Retnla	272 (15)			Rtp4	RTP4	Activated	1.448	Upregulates (1)
LGALS3		other	Activated	2.88	9.72e-08	ADIPOQ,Ccl2,CCL3L3,CCR1,CCR2,FABP4,IFNG,ITGAM,LGALS12,ME1,MSR1,NOS2,Retnla,SAA1,SELE	301 (19)			Ccl2	Ccl2	Activated	1.437	Upregulates (24)
IL15	1.299	cytokine	Activated	2.878	2.77e-07	CCL11,CCL19,Ccl2,Ccl27a,CCL5,CCR2,CD40,EDN1,Gzmb,Gzmc,IFNG,IL15,IRF1,Klrk1,NOS2,PDCD1,PRF1,TBX21	276 (17)			Rsad2	RSAD2	Activated	1.423	Upregulates (11)
ELOVL3		enzyme	Activated	2.828	4.44e-07	ACSBG1,C3AR1,CTSS,CYBB,Defb1,ELOVL7,FCER1G,HMGCS2,IFI16,IGSF6,LYZ,MSR1,PLA2G7,Skint3 (includes others),SLAMF7,SPP1,Trim12a,VNN1				Ccr5	CCR5	Activated	1.406	Upregulates (6)
MARK2		kinase	Activated	2.828	0.000563	Ccl7,Cxcl11,CXCL3,HDC,Iigp1,IL15,IRF1,RSAD2	231 (10)			Retnla	Retnla	Inhibited	1.405	Downregulates (4)
LAMA5		other	Activated	2.813	2.85e-06	Ccl2,CCL3L3,CCL4,Ccl7,CCR1,CXCL10,CXCL3,TNFRSF1B				Tnfsf10	TNFSF10	Activated	1.398	Upregulates (1)
CRKL		kinase	Activated	2.813	1.51e-06	CXCL10,Cxcl11,Cxcl9,FGL2,HDC,Iigp1,IL15,IL15RA				Cybb	CYBB	Activated	1.388	Upregulates (12)
TNK1	3.138	kinase	Activated	2.813	1.51e-06	IFI16,IFIH1,IFIT1B,IRF7,NOS2,OAS2,TLR8,TNFSF10	142 (7)			Atp1b1	ATP1B1	Activated	1.38	Upregulates (1)
JAK1		kinase	Activated	2.8	0.00138	CCL3L3,CHI3L1,ENPP2,FOS,ID1,IL1B,Orm1 (includes others),SAA1	146 (6)			Cxcl3	Cxcl3	Activated	1.378	Upregulates (1)
SYK		kinase	Activated	2.8	2.2e-05	CCL4,CXCL10,Cxcl11,Cxcl9,EDN1,FGL2,IL1B,ITGAM	200 (13)			Lat2	LAT2	Activated	1.378	Upregulates (1)
BAX		transporter	Activated	2.8	0.0065	CCL5,CTSS,CXCL10,HLA-A,IL15,IRF7,MMP12,Mx1	140 (8)			Acot1	Acot1	Inhibited	1.372	Downregulates (1)
IL11RA		transmembrane receptor	Activated	2.8	1.21e-05	CCL11,Ccl2,CCL3L3,CCL4,CCL5,Ccl7,CXCL3,DUSP5,FOS,KLF5,MMP12,Muc1,SAA1	164 (11)			Irgm1	Irgm1	Activated	1.37	Upregulates (1)
F2RL1		G-protein coupled receptor	Activated	2.794	0.000191	FOS,GBP2,GBP4,GBP6,IFNG,Iigp1,IL1B,NOS2	138 (11)			Ifi47	Ifi47	Activated	1.366	Upregulates (2)
CCNC		other	Activated	2.779	0.00014	ADIPOQ,CD36,Cox8b,FABP4,LPL,PLIN1,SCD,SLC2A4				Pde7b	PDE7B	Activated	1.338	Upregulates (1)
Fcer1		complex	Activated	2.772	0.000337	BCL2A1,CCL1,Ccl2,CCL3L3,CCL4,CCL5,Ccl7,CSF1	214 (14)			Oasl2	Oasl2	Activated	1.327	Upregulates (1)
C1QA		other	Activated	2.768	8.22e-06	C3,C3AR1,C4A/C4B,Ccl2,CXCL10,IFNG,LCN2,S100A10,SERPINA3				P2ry1	P2RY1	Inhibited	1.325	Downregulates (1)
MAPKAPK2		kinase	Activated	2.764	0.000414	CCL11,Ccl2,CCL3L3,Ccl7,CXCL10,CXCL3,HDC,Iigp1,MSR1,Retnla,ZFP36	306 (20)			Il15	IL15	Activated	1.299	Upregulates (5)
Ige		complex	Activated	2.749	1.71e-06	CCL1,CCL11,Ccl2,CCL3L3,CCL4,CCL5,Gzmb,HDC,IFNG,IL17A,IL1B	206 (13)			Ccr2	CCR2	Activated	1.299	Upregulates (4)
NOS2	2.029	enzyme	Activated	2.724	1.72e-10	ADIPOQ,BCL2A1,Ccl2,CCL3L3,CCL4,Ccl7,CFD,CHI3L1,CLEC4D,CSF3R,CTSC,CXCL3,Cxcl9,CYP2E1,FABP4,FASLG,GPD1,GSPT2,IFIT1B,IFIT3,IFNG,IGHG1,IL1B,ISG15,LCN2,LILRB4,NOS2,Orm1 (includes others),PRF1,SERPINA3,SLFN12L,Tgtp1/Tgtp2,TNFSF10,TNNI3,TNNT2	209 (14)			Dusp1	DUSP1	Inhibited	1.292	Downregulates (3)
Creb		group	Activated	2.72	0.141	AASS,ADIPOQ,BMP6,C3AR1,CD5L,CLMN,DUSP1,Fcrls,GSTM3,IFI16,ITGAM,PDE3B,SLC7A11,ZBP1				C3	C3	Activated	1.27	Upregulates (1)
CCR5	1.406	G-protein coupled receptor	Activated	2.708	1.63e-07	Ccl2,CCL3L3,CCL4,CCL5,CXCL10,CXCL3,FASLG,IFNG,IL17A,IL1B,IL22,NOS2,TNFRSF1B	154 (13)			Hck	HCK	Activated	1.256	Upregulates (1)
GATA6		transcription regulator	Activated	2.657	0.000691	ASPA,BCAM,C1R,C4A/C4B,CD5L,CLEC10A,DDX4,DPP4,IL1B,LDHB,LTBP1,SCD,SCGB1A1,SEMA3C,WNT7B				Card6	CARD6	Activated	1.243	Upregulates (1)
ERK		group	Activated	2.646	0.00983	Ccl2,Ccl7,CCR1,FABP4,IL17A,IL17F,IL1B,IL22	252 (16)			Edn1	EDN1	Activated	1.221	Upregulates (6)
MKNK1		kinase	Activated	2.646	0.0342	BTN1A1,Cdsn,CRMP1,Dnm3os,E330013P04Rik,FOS,GAP43,GLDN,IFI16,ISG15,LCN2,Neat1,PDK4,SLITRK6,SNAP91,Spaca6,SPRY2,VSNL1				Il18bp	IL18BP	Activated	1.212	Upregulates (1)
ZBP1	1.114	other	Activated	2.646	3.66e-05	CCL3L3,CXCL10,Cxcl3,IL1B,ISG15,Mx1,OAS1	94 (4)			Ltb	LTB	Activated	1.208	Upregulates (1)
PPP3R1		phosphatase	Activated	2.646	0.00351	ADRB2,CLIC5,CPT1B,LYZ,PON1,SCD,SLC7A10				Itgam	ITGAM	Activated	1.197	Upregulates (3)
MED1		transcription regulator	Activated	2.643	0.0243	ADIPOQ,BCL6,CFD,FABP4,GHR,IL2RB,KLF4,PLIN1,SALL4,SCD,SLC2A4,TBX21				Fcer1g	FCER1G	Activated	1.184	Upregulates (1)
KLF15	2.679	transcription regulator	Activated	2.621	0.013	Acot1,CD36,CPT1B,DGAT2,PDK4,SCD,UCP3				Irf1	IRF1	Activated	1.183	Upregulates (44)
IFN alpha/beta		group	Activated	2.619	2.27e-12	CCL5,CCR2,CD40,CLEC10A,Cxcl9,FGL2,H2-Q5,HLA-A,IFI16,Ifi27l2a/Ifi27l2b,IFIT3,IFNG,IRF1,Ly6a (includes others),Mx1,RSAD2,TLR5,TLR7,TNFSF10,TREM1,TREM3,Treml4	213 (11)			Vdr	VDR	Activated	1.18	Upregulates (2)
NR3C2		ligand-dependent nuclear receptor	Activated	2.619	0.00084	Ccl2,CCL3L3,CCL5,CCR5,EDN1,Fcrls,IL1B,LCN2,MMP12,NOS2	109 (7)			H2-Ob	HLA-DOB	Activated	1.171	Upregulates (1)
Tlr		group	Activated	2.611	0.0009	BCL6,Ccl2,CCL4,CXCL3,DUSP1,FPR2,HLA-A,IL1B	237 (15)			Casp12	Casp12	Activated	1.149	Upregulates (9)
TAZ		enzyme	Activated	2.61	0.03	ADGB,BTLA,Ccl2,CCL3L3,CCL5,CCR2,CD40,CXCL3,DCN,DUSP1,GSTM5,HAL,HLA-A,IGKC,IL1B,IRAK2,Irgm1,LSP1,LY6D,NOS2,PDE3B,TRIM31,VLDLR				Il1b	IL1B	Activated	1.148	Upregulates (27)
CCL5	2.591	cytokine	Activated	2.609	2.18e-05	CCL3L3,CCL4,CCL5,CXCL3,IL1B,ITGAM,NOS2	242 (12)			Csf1	CSF1	Activated	1.148	Upregulates (3)
LTBR		transmembrane receptor	Activated	2.598	0.013	BST1,CCL19,DSG2,ENPP2,LYZ,NOS2,Trim30a/Trim30d				Dapk1	DAPK1	Activated	1.137	Upregulates (2)
CEBPA		transcription regulator	Activated	2.581	0.000388	ADIPOQ,ADRB3,ARG2,CD7,CSF3R,DGAT2,FABP4,G0S2,ITGAM,Ly6a (includes others),OXTR,PCK1,PCSK6,PPP1R3C,PTGFR,SAA1,SBSN,SCD,SEMA3E,SLC2A4,SPP1,TIMP4	147 (7)			Ccl7	Ccl7	Activated	1.124	Upregulates (3)
SAA1	4.473	transporter	Activated	2.563	1.95e-08	CCL11,Ccl2,CCL3L3,CCL4,CCL5,CXCL10,IL17A,IL1B,S100A8,S100A9	321 (19)			Slfn5	SLFN5	Activated	1.11	Upregulates (1)
CARD9	1.293	other	Activated	2.561	2.6e-09	C3,Ccl2,CCL5,CCR1,CCR5,CLEC4E,CXCL10,CXCL3,Cxcl3,Cxcl9,FCGR1A,IFNG,IL1B,IL22	188 (15)			Batf2	BATF2	Activated	1.098	Upregulates (1)
PRKD1		kinase	Activated	2.555	1.34e-06	ADRB3,CCL11,Ccl2,CCL3L3,CCL4,CCL5,CXCL10,Cxcl11,CXCL3,Cxcl9,IFNG,IL1B,UCP3	285 (20)			Trem1	TREM1	Inhibited	1.087	Downregulates (1)
PPARG		ligand-dependent nuclear receptor	Activated	2.546	8.66e-11	ACOD1,Adig,ADIPOQ,ADRB2,AQP7,BCL6,C3,CA2,CCL1,CCL11,Ccl2,CD274,CD36,CD40,Cdkn1c,CES1,CFD,CIDEC,CPT1B,CXCL3,Cxcl3,CYP4B1,FABP4,FGF1,Gm12854/S100a11,GPD1,HCAR1,HCAR2,HMGCS2,HR,IFNG,IL17A,IL1B,ITGAD,LPL,LY6D,MGST1,MUC13,NOS2,PCK1,PDE3B,PDK4,PID1,PLIN1,PLIN4,RETN,Retnla,S100A8,SAA1,SCD,SELE,SLC2A4,TNFSF10,UCP3,VDR,VLDLR,VNN1	237 (17)			Cd40	CD40	Activated	1.086	Upregulates (19)
ADCYAP1		other	Activated	2.53	0.05	EDIL3,ENPP2,FGFR2,GAP43,HAPLN1,MYL10,NPY1R,SMPDL3B,ST18,UGT1A6				Arg2	ARG2	Activated	1.075	Upregulates (5)
CSF2		cytokine	Activated	2.526	0.0158	BCL2A1,C3,C4A/C4B,Ccl2,CCL3L3,CD40,CXCL10,Cxcl11,Cxcl9,ICOS,IFNG,IL1B,ITGAM,NOS2,NOX1,RBBP9,REC8,SLC2A4,TNFRSF1B,UBD				Ctss	CTSS	Activated	1.069	Upregulates (1)
Hdac		group	Activated	2.514	0.00413	AREG,EDN1,FASLG,GLI2,ITGA8,LRP4,NPNT,OSR1,PKHD1,SEMA3C,SPRY2,TFAP2B,ZEB2				C4b	C4A/C4B	Activated	1.067	Upregulates (1)
NOD2	1.598	other	Activated	2.507	3.97e-05	ACOD1,CCL5,CD40,CLEC4E,CXCL10,CXCL3,GPR84,IFNG,IL17A,IL1B,IL27,NOS2	127 (10)			Isg15	ISG15	Activated	1.064	Upregulates (1)
PLK2		kinase	Activated	2.496	2.01e-09	Ccl7,CD40,CXCL10,Cxcl11,Cxcl9,EDN1,FGL2,Iigp1,IL15,IL15RA,IL1B,IRF1,RGS1				Ifih1	IFIH1	Activated	1.043	Upregulates (1)
PLK4		kinase	Activated	2.496	3.64e-09	Ccl7,CD40,CXCL10,Cxcl11,Cxcl9,EDN1,FGL2,Iigp1,IL15,IL15RA,IL1B,IRF1,RGS1				Oas1g	OAS1	Activated	1.037	Upregulates (2)
TRAF3IP2		enzyme	Activated	2.475	4.11e-05	CCL11,Ccl2,CCL21,CCL5,Ccl7,CCR2,CSF1,CXCL3,IFNG,IL17A,IL17F,IL1B,LCN2,NOS2	184 (12)			Fgf1	FGF1	Affected	1.008	Regulates (2)
CXCR3	2.5	G-protein coupled receptor	Activated	2.474	6.53e-08	Ccl2,CCL3L3,CCL5,CXCL10,Cxcl9,Gzmb,IFNG,IL17F,PRF1,SERPINA3,TBX21				Mgl2	CLEC10A	Affected	-1.54	Regulates (2)
IL1A		cytokine	Activated	2.462	4.32e-06	C3,C4A/C4B,CA2,Ccl2,CXCL10,CXCL3,CYP2E1,IFNG,IL1B,LCN2,S100A10,S100A8,SERPINA3	257 (18)			Gpr83	GPR83	Inhibited	-1.543	Upregulates (1)
CXCL3	1.92	cytokine	Activated	2.438	5.4e-05	Ccl2,CCL3L3,CCL4,CCL5,CXCL10,CXCL3				Il17a	IL17A	Activated	-3.833	Downregulates (10)
JINK1/2		group	Activated	2.433	0.000156	Ccl2,Ccl7,FASLG,MLXIPL,SCD,SLC2A4	120 (4)
DGCR8		enzyme	Activated	2.433	0.119	CDH1,FOS,MITF,MPZ,Pou3f1,SOX10
ADAMTS18		peptidase	Activated	2.433	0.0124	CLDN4,CLDN8,COL9A2,FGFR2,LAMA3,LAMC2
FCGR2B		transmembrane receptor	Activated	2.433	0.00604	ACOD1,CD40,CLEC4E,CXCL10,GPR84,NOS2	242 (14)
IFI16	3.123	transcription regulator	Activated	2.433	0.00106	CCL5,CXCL10,IL1B,ISG15,Mx1,OAS1	185 (15)
MAPK7		kinase	Activated	2.433	0.00492	BCL2A1,CXCL10,CXCL3,Cxcl9,IL1B,PTGER2	118 (4)
TCR		complex	Activated	2.428	4.72e-05	ADORA2A,CCR2,CCR5,CDH1,CTLA4,CXCR3,CXCR5,EOMES,FASLG,FOS,Gzmc,ICOS,IFNG,PRF1,SPP1,STAT4,TBX21	247 (18)
BAK1		other	Activated	2.425	0.0124	CCL5,CXCL10,HLA-A,IL15,IRF7,Mx1
CFB	1.083	peptidase	Activated	2.425	0.000542	C3,C3AR1,C4A/C4B,CXCL3,IL1B,ITGAM
PGLYRP2		transmembrane receptor	Activated	2.414	5.4e-05	CCL19,Ccl2,CCL4,CCL5,Ccl7,Cxcl9
MAPKAP1		other	Activated	2.412	9.46e-05	CXCL10,DAPK1,IFI16,Mx1,OAS2,PHF11	152 (9)
LTB4R	1.499	G-protein coupled receptor	Activated	2.412	0.00734	Ccl2,CCL3L3,CD36,CLEC10A,CXCL3,FASLG	223 (13)
NR1I3		ligand-dependent nuclear receptor	Activated	2.407	0.0031	ALDH1A1,Aldh1a7,Ces2c,CYP27A1,CYP2F1,Gsta4,GSTM5,PCK1,PDE3B,SCD,Sult1a1,SULT2B1,THRSP,TNFAIP2
PRMT1		enzyme	Activated	2.404	0.00492	ADIPOQ,CD274,Cox8b,CPT1B,PDK4,SOX10
TRAF6		enzyme	Activated	2.404	0.017	Ccl2,CYBB,GABARAPL1,IL1B,NCF1,UBD
MAPK9		kinase	Activated	2.398	7.87e-05	ADIPOQ,Ccl2,Ccl7,Cxcl11,EDN1,EOMES,FGL2,FOS,Gzmb,HDC,HSPB2,IFNG,Iigp1,IL12RB2,IL15RA,IL1B,SLFN12L,TBX21,ZFP36	252 (17)
NFKBIZ		transcription regulator	Activated	2.397	0.000277	Ccl2,CCL3L3,CXCL3,IFNG,IL17A,LCN2,S100A9	241 (17)
CCL11	1.569	cytokine	Activated	2.382	5.4e-05	CCL3L3,CCL4,CXCL3,IL1B,ITGAM,NOS2	85 (7)
CSF1	1.148	cytokine	Activated	2.38	1.88e-06	Ccl2,CCL5,Ccl7,CCR1,CCR2,CSF1,CXCL3,CYBB,FOS,HLA-A,IFNG,IL1B,ITGA4,ITGAM,LAG3,LGR4,LPL,Retnla,SPP1,ZNF705A	236 (17)
mir-223		microRNA	Activated	2.376	3.69e-13	AK8,ALCAM,ASPRV1,BST1,C15orf48,CD274,CD36,Clec2d (includes others),CLEC4E,CSF1,CTSG,FGL2,GSTM5,HLA-DOB,IFI16,Ifitm6,IL1B,INPP5J,LPL,Ly6a (includes others),MCTP2,MMP8,MUC13,NLRP3,NQO1,PADI4,PRTN3,S100A9,Serpina3g (includes others),SLC2A4,Stfa2/Stfa2l1,Tlr13,TLR7	93 (3)
TRPV4		ion channel	Activated	2.359	5.14e-05	Ccl2,CCL3L3,CCL5,Ccl7,CXCL10,CXCL3,DUSP1,FOS,IL1B	219 (15)
LEP		growth factor	Activated	2.356	0.000393	ADGRE1,ADIPOQ,ADRB3,BCL2A1,Ccl2,CCL3L3,CD36,CPT1B,CXCL10,CYP2E1,CYP2F1,EDN1,EPHX2,FABP4,FASLG,FGFR2,FOS,GAP43,HEY2,IFNG,IL1B,ITGAM,LPL,MMP12,NOS2,NPY,NPY1R,RETN,SCD,SELE,THRSP,TRPV1,TTPA	225 (16)
MIF		cytokine	Activated	2.339	0.000354	ADGRE1,Ccl2,CCR1,CCR5,CXCL3,DGAT2,DUSP1,IFNG,IL15,IL15RA,IL17A,IL1B,NOS2,RETN	269 (19)
Map3k7		kinase	Activated	2.338	2.02e-11	AR,Ccl2,CCL3L3,CCL4,CCL5,Ccl7,CXCL10,Cxcl11,CXCL3,Cxcl9,EDN1,FGF10,FGL2,IFNG,IL15,IL15RA,IL1B,ISG15,NOD2,OSR1,PROM1,RSAD2,S100A9,SCD	246 (14)
FGF21		growth factor	Activated	2.314	7.02e-06	ADIPOQ,Cox8b,CPT1B,DGAT2,GHR,HMGCS2,ME1,PCK1,PDK4,TBX1,THRSP	137 (7)
STAT4	1.507	transcription regulator	Activated	2.282	5.09e-09	CCR5,CXCL10,CXCL3,Cxcl9,IFIH1,IFIT1B,IFNG,IL12RB2,IL17A,IL18RAP,IL22,ISG15,Ms4a4c (includes others),Mx1,PLAC8,SELE,SERPINB5,TBX21,Trim30a/Trim30d	274 (17)
Jnk		group	Activated	2.272	0.0201	CDH1,CLEC10A,CXCL3,DUSP1,FABP4,FOS,IL17A,IL1B,NOS2
KLF4	1.521	transcription regulator	Activated	2.256	0.114	CLEC10A,EPCAM,GLI2,IL17A,IRF6,KLF4,NOS2,OVOL1,Retnla
MET		kinase	Activated	2.252	0.000475	BNIPL,CCL3L3,Ccl7,CDH1,Cxcl11,EDN1,FGL2,HDC,IFIT1B,IL15,IL15RA,LAMA3,SP6,SPP1,ZEB2
HOXD10		transcription regulator	Activated	2.236	0.174	CLEC10A,GCNT1,Gm12854/S100a11,MAOB,RSAD2
KCNJ10		ion channel	Activated	2.236	0.00843	Ccl2,CXCL10,Cxcl9,GBP5,GBP6
BID		other	Activated	2.236	0.00397	C3AR1,Ccl2,CTSS,IL1B,MMP12	97 (6)
RGS1	1.558	enzyme	Activated	2.236	0.00215	CCL3L3,Cxcl9,IL15,IL15RA,IRGM
Ccl2	1.437	cytokine	Activated	2.229	1.47e-12	ADIPOQ,ADRB3,CCL11,Ccl2,CCL3L3,CCL4,CCL5,Ccl7,CCR5,CFD,CSF1,CXCL10,CXCL3,CYBB,FABP4,IFNG,Ighg2b,IL1B,KLF4,LPL,SLC2A4,SPP1	215 (15)
MDK		growth factor	Activated	2.219	2.35e-05	Ccl2,CXCL3,PTN,S100A8,SPP1	87 (7)
mir-130		microRNA	Activated	2.219	0.0105	Ccl2,CCL5,IFNG,IL1B,NOS2
TNFSF10	1.398	cytokine	Activated	2.219	0.0105	ADRB2,DDIT4,Gzmb,IFI16,LILRB4
MEF2D		transcription regulator	Activated	2.219	0.037	FOS,Gsta4,NQO1,SLC7A11,SRXN1,ZFP36
CTTN		other	Activated	2.213	0.000126	Ccl2,CCL5,CCR2,IFNG,IL1B
WNT3A		cytokine	Activated	2.203	0.0336	Ccl2,CCL3L3,CCL5,CXCL10,CXCL3,Cxcl9,EOMES,ID1,IL1B,KLF4,MITF,RAPSN,WNT7B
Klra7 (includes others)		transmembrane receptor	Activated	2.202	0.00152	CCL3L3,CCL4,CCL5,IFNG,XCL1	281 (17)
EIF2AK2		kinase	Activated	2.193	0.0258	BCL2A1,IFNG,IL1B,NOS2,SELE
Cyp4a14		enzyme	Activated	2.186	5.93e-05	Ccl2,CD36,CXCL10,CXCL3,IL1B
CD40LG		cytokine	Activated	2.183	0.017	CSF1,IFNG,IGHG1,IL27,ITGAM,TNFSF4
RIPK2		kinase	Activated	2.182	2.03e-05	ACOD1,Ccl2,CCL5,CD36,CD40,CLEC4E,CXCL10,CXCL3,DGAT2,GPR84,IFNG,IL17A,NOS2,SCD,SELE	231 (16)
AGER		transmembrane receptor	Activated	2.18	0.000433	Ccl2,CCL3L3,CCL4,CXCL3,IL1B,IL22,S100A8,S100A9,TNNT2	231 (15)
HMGXB4		other	Activated	2.169	0.0128	CD274,IFIH1,IL27,NOS2,TNFAIP2
STAT2		transcription regulator	Activated	2.168	1.74e-12	Ccl2,CCL5,CD40,CXCL10,GBP6,Ifi47,IFIT1B,IFIT3,IFNG,Iigp1,IRF1,IRF7,ISG15,Mx1,Oasl2,RTP4,ZBP1	224 (14)
POU5F1		transcription regulator	Activated	2.16	0.352	EPCAM,GLI2,IRF6,KLF4,OVOL1,SALL4
FST		other	Activated	2.158	0.00411	ADIPOQ,CD36,FABP4,Muc1,SAA1,SLC2A4,THRSP,UCP3	90 (7)
HDAC1		transcription regulator	Activated	2.157	0.091	BCL6,CD4,CDH1,DDX4,FAM107A,GABARAPL1,MPZ,PCK1,S100A9,SATB1,SOX10,TBX1,TDRKH,TPD52
IL12A		cytokine	Activated	2.151	1.71e-06	CCL5,CXCL10,EBI3,ICOS,IFNG,IL12RB2,IL17A,IL1B,IL22,IL27,STAT4	245 (15)
TREM1	1.087	transmembrane receptor	Activated	2.138	0.0449	Ccl2,CXCL10,CXCL3,IFNG,IL1B
HDAC2		transcription regulator	Activated	2.138	0.00497	BCL6,CD4,CDH1,DDX4,FAM107A,GABARAPL1,MPZ,S100A9,SATB1,SOX10,TDRKH,TPD52
IRF8		transcription regulator	Activated	2.136	0.00285	BCL6,CCL5,CCR2,CD40,Cxcl9,IFNG,IL15,IL27,ISG15,KLF4,Tlr11,ZEB2	207 (14)
QKI		other	Activated	2.121	0.02	C1R,CD36,CTSS,FABP7,ID1,ITGAM,ITGB8,SCD
VDR	1.18	transcription regulator	Activated	2.107	0.00698	Ccl2,CDH1,Clec2d (includes others),CSF1,CXCL10,Defb1,EDN1,GPD1,ID1,IFNG,IGFBP5,IL17A,ISG15,LPL,NUPR1,S100A8,S100A9,SELE,SPP1,STAT4,TMEM100,VDR	199 (11)
SQSTM1		transcription regulator	Activated	2.07	4.32e-06	Ccl7,CXCL10,Cxcl11,EDN1,FGL2,GSTM5,IL15,IL15RA,IL1B,IRF1,NOS2,NQO1,RSAD2	213 (14)
PLAU		peptidase	Activated	2.054	3.27e-06	Ccl2,CCR5,CXCL3,FCGR1A,IL1B,MMP12,NPY,OAS1,PTN,Retnla,S100A8,S100A9,SLFN13
PTGS2		enzyme	Activated	2.052	7.28e-06	ANG,Ccl2,CCL3L3,CCL4,CXCL10,CXCL3,DUSP1,FABP4,FOS,IL1B,LPL,NOS2,NR4A2,PLA2G4A,PTGER2,RETN,TNFAIP6	242 (16)
AR	1.331	ligand-dependent nuclear receptor	Activated	2.047	7.67e-06	4930486L24Rik,AASS,CA5B,CASQ2,CCL11,Ccl2,CCL3L3,CCL5,Cd24a,CDH1,Cdkn1c,CDO1,CITED4,Cyp2d22,DSC2,DSG2,EDN1,ESYT3,FABP7,FGF10,FGFR2,GPD1,HLA-A,HOPX,MT-RNR2,Mt3,OCLN,OVGP1,PCK1,PLCE1,PRKAR2A,Retnla,RHBG,SCEL,SERPINA12,SERPINA3,SLC22A4,SNAI3,SPP1,Sult5a1,TMEM52,TNFAIP2,TNFSF10,TNNT2,TPBGL,UNC5C,ZBP1	101 (5)
MAPK8		kinase	Activated	2.035	0.0349	ADIPOQ,Ccl2,CCL5,CDH1,DUSP1,EOMES,FOS,IFNG,IL1B,TBX21,ZFP36
CEBPD		transcription regulator	Activated	2.013	2.59e-05	ADRB3,AURKC,BCL2A1,CCL3L3,CXCL3,FOS,IGFBP5,MPZ,NOX1,SLC5A8
PNPLA2		enzyme	Activated	2.006	0.00574	Acot1,ADGRE1,Ccl2,CD36,CPT1B,DGAT2,FABP4,GSTK1,PDK4	231 (14)
GPR84	1.087	G-protein coupled receptor	Activated	2	0.00107	Ccl2,CCL3L3,IL1B,NOS2	182 (8)
ZC3H14		other	Activated	2	0.0226	Cxcl11,FGL2,IL15,IL15RA
MCOLN2		ion channel	Activated	2	1.9e-05	Ccl2,CCL3L3,CCL5,CXCL3
GRHL2		transcription regulator	Activated	2	0.0111	CDH1,CLDN4,OCLN,SEMA3C
NSD2		enzyme	Activated	2	0.000256	FOS,IFIT1B,Mx1,OAS1
CD244		transmembrane receptor	Activated	2	9.01e-05	CCL3L3,CCL4,CCL5,IFNG	184 (7)
ITGA1		other	Activated	2	0.00839	CD36,COL9A2,IFNG,IL1B
TNFAIP2	1.013	other	Activated	2	0.0182	Cxcl11,FGL2,IL15RA,IRF1
CSF1R		kinase	Activated	2	0.0332	CCL3L3,CSF1,FOS,NOS2
SLC5A5	1.377	transporter	Activated	2	0.00183	GPD1,ME1,NUDT7,THRSP
EXT1		enzyme	Activated	2	0.0394	FABP4,FGF1,KLF15,PLIN1
THBS4		other	Activated	2	0.0394	Ccl2,CD40,CXCL10,SELE
IL4R		transmembrane receptor	Activated	2	0.01	CCL11,Ccl2,FXYD3,Gzmb,IFNG,IL17A,IL1B,NOS2,PTN,TBX21,TIMP4
IL18		cytokine		1.992	2.37e-11	ADIPOQ,CCL11,Ccl2,CCL3L3,CCL4,CCL5,CXCL10,CXCL3,FASLG,Gzmb,IFNG,IL17A,IL18RAP,IL1B,IL22RA2,NOS2,NPY,PDCD1,PRF1,XCL1	244 (16)
CEBPE		transcription regulator		1.987	0.00843	Ccl7,ITGAM,LCN2,MMP8,NCF1
PRKCE		kinase		1.982	0.0462	Cxcl9,FCGR1A,IL1B,NOS2
RAP1B		enzyme		1.982	9.01e-05	CCL3L3,CCL4,CCL5,IFNG	85 (7)
CXCL12		cytokine		1.982	0.00839	DLX5,ID1,Ly6a (includes others),ZBTB16
NCR1		transmembrane receptor		1.982	9.01e-05	CCL3L3,CCL4,CCL5,IFNG
FLT3LG		cytokine		1.982	0.0155	CCL5,CXCL3,CYBB,IL1B,SCNN1A
STAT5B		transcription regulator		1.981	2.73e-07	ABCD2,Acot1,ACOT4,ACSL6,AR,BCL6,C2orf50,CA2,CCL3L3,Cdkn1c,DAPK1,DUSP1,G0S2,GABARAPL1,GBP6,Gsta4,GSTM5,Gstt3,HLA-A,IFNG,IL2RB,LAMA3,LDHB,LMAN1L,Lst1,LTB,Ly6a (includes others),Ms4a6c,MZB1,NQO1,NR4A2,NUDT7,Oasl2,PDK4,PROM1,SCARA5,Serpina3g (includes others),SLC47A1,SMPDL3A,TNFSF4,TREM3,TULP2,VNN1,ZFP36
KDM6B		enzyme		1.98	5.86e-05	CCL3L3,CCL5,CD40,Cxcl11,GBP7,Igtp,Oasl2	47 (4)
CLEC12A	1.566	other		1.98	0.000256	IFIT3,IRF7,ISG15,RSAD2	122 (8)
CAMK4		kinase		1.98	0.0394	FOS,IFNG,IL1B,NOS2
IFNL3		cytokine		1.977	0.0182	IFNG,IL15,Mx1,RSAD2
CASR		G-protein coupled receptor		1.976	0.0404	CDH1,Clec2d (includes others),CSF1,CXCL10,EDN1,ID1,IGFBP5,ISG15,LPL,NUPR1,S100A8,S100A9,TMEM100
PIK3R2		kinase		1.972	0.00613	CXCL10,IFNG,IRF7,ISG15
S100A9	1.597	other		1.969	0.00183	C3,IFNG,ITGAM,S100A8
PAX6		transcription regulator		1.969	1	CARD9,CCR10,EOMES,Klrc2/Klrc3,MAB21L1,MITF,OAS1,RBM12B,SEMA3C
VIPR1		G-protein coupled receptor		1.964	0.000256	CD40,CXCL10,IRF1,NOS2	151 (9)
B2M		transmembrane receptor		1.956	0.0276	CD8A,CD8B,HLA-A,IFNG
MYOF		other		1.954	0.00839	ADIPOQ,Ccl2,IL1B,NOS2
GAB1		other		1.951	0.00613	CCL5,CXCL10,IL1B,Retnla	220 (15)
RIPK3		kinase		1.948	0.0394	Ccl2,IFNG,IL1B,NLRP3
ABCB6		transporter		1.941	0.286	Cyp2d22,Cyp3a25 (includes others),CYP4B1,CYP4F2
SPP1	1.765	cytokine		1.941	0.0272	Ccl2,CCR2,HOMER2,IFNG,IL17A,IL1B,SPP1
CLEC4E	1.535	other		1.941	2.77e-07	ADGRE1,Ccl2,CCL3L3,CCL4,CXCL3,IL17A,IL1B,NLRP3,NOS2,SCD	232 (16)
CD36	2.169	transmembrane receptor		1.937	0.00561	ADGRE1,Ccl2,IFNG,IL1B,ITGAM,LPL,SCD,SLC2A4	224 (16)
TRPM2		ion channel		1.919	0.00289	CXCL3,IFNG,IL1B,NOS2	275 (19)
CARD11		kinase		1.916	0.0394	CCL3L3,CCL4,CCL5,IFNG
TCF4		transcription regulator		1.913	0.0019	ALCAM,BCL6,CD55,Clec2d (includes others),EAF2,EPCAM,GIMAP4,IFI16,IL1B,Ly6a (includes others),LY6D,MITF,MZB1,PARP8,PLAC8,Serpina3g (includes others),SLAMF7,ZBP1
ITGAM	1.197	transmembrane receptor		1.912	1.82e-05	BCL2A1,Ccl2,CCL3L3,CCL5,CXCL10,GSTM3,IL1B,LCN2,ZBP1	246 (15)
LIPE		enzyme		1.912	0.00402	ADH1C,ADIPOQ,ALDH1A1,BCL6,CA2,CDO1,CIB2,EDN1,FABP4,FOS,G0S2,NPY,PCK1,SCD,ST3GAL5,THRSP	152 (9)
ADAM10		peptidase		1.897	0.000823	AHSG,C3,CCL4,CCR2,CSF1,Cxcl11,DCLK1,FABP7,FOS,GZMH,ICOS,IFI16,Ngp,Orm1 (includes others),S100A8,S100A9,SAA1,VNN1,XCL1
NR1I2		ligand-dependent nuclear receptor		1.894	0.000182	ADH1C,ALDH1A1,Aldh1a7,Ccl2,CCL3L3,CCR2,CD36,CLEC4E,CYP27A1,GSTM3,GSTM5,Gstm6,HMGCS2,IFNG,MGST1	61 (4)
PI3K (complex)		complex		1.893	0.00032	Ccl2,CCR1,CXCL10,CYBB,DDIT4,DUSP1,GSTM5,IFNG,IL1B,MITF,MMP12,NOS2,NOX1,NQO1,TREM1	183 (15)
IDH1		enzyme		1.89	0.0169	CFD,FABP4,FBP1,LPL,PCK1,RETN,SLC2A4
P38 MAPK		group		1.87	1.08e-06	ARG2,CCL3L3,CCL5,CXCL3,CYBB,DUSP1,FASLG,FGF10,FOS,IL17A,IL1B,ITGA4,NOS2,PLA2G7,SDC2,TBX21,Tgtp1/Tgtp2,TREM1	214 (13)
CD28		transmembrane receptor		1.857	3.79e-05	BCL2A1,CCR5,CTLA4,EOMES,FOS,GBP2,ICOS,IFNG,IL12RB2,IL17A,IL1B,IL27,IRF1,Mx1,OPRD1,PDCD1,TBX21,TNFRSF1B	274 (19)
CCR2	1.299	G-protein coupled receptor		1.857	3.11e-09	ADIPOQ,ASPN,CCL11,Ccl2,CCL3L3,CCL4,CCL5,Ccl7,CCR1,CCR2,CCR5,CD40,CSF1,CXCL10,CXCL3,Cxcl9,DCN,DPT,F13A1,IFNG,IL17A,IL17F,IL1B,IL22,OGN,TIMP4	309 (20)
ESR1		ligand-dependent nuclear receptor		1.851	6.25e-05	ADH1C,AQP9,AR,AREG,C3,CA2,CABP7,Cdkn1c,Clec2d (includes others),Cox8b,CYP2E1,CYP2F1,ENPP2,EPCAM,FGF10,FOS,GAL,GLDN,Gsta4,HMGCS2,IFNG,Iigp1,IL1B,LBP,LCN2,NOS2,NPY,PADI4,SCD,SLC2A4,SOSTDC1,VDR	212 (12)
GSK3B		kinase		1.851	7.67e-05	BCL2A1,Ccl2,Ccl7,IFIT1B,IFNG,IL1B,ISG15,LCN2,MPZ,NOS2,PDCD1,SPP1	219 (16)
NCOA2		transcription regulator		1.823	8.28e-17	ADIPOQ,ADORA3,APOC2,C1R,C3,Ccl2,CCL3L3,CCL4,CCL5,CFD,CXCL10,Cxcl11,Cxcl9,FABP4,Fcrls,GBP5,GSTM5,HCAR2,HLA-A,IFIT1B,IFNG,IL1B,IRF1,IRF7,ISG15,KLF4,LPL,LYZ,Mx1,NOS2,NQO1,NR4A2,PCK1,PLIN1,PPP1R3C,SALL4,SRXN1,TMEM100,VDR	265 (17)
PF4		cytokine		1.818	0.0372	DDX60,IL1B,IRF1,ISG15,KLF4,RSAD2,VDR
FABP4	1.882	transporter		1.816	9.05e-05	Ccl2,CD36,FABP4,IFNG,IL1B,LTB4R,NOS2	274 (16)
CXCL2		cytokine		1.808	8.56e-09	Ccl2,CCL3L3,CCL4,CCL5,CXCL10,CXCL3,IL17A,IL17F,IL1B,ITGAM	210 (15)
CX3CL1		cytokine		1.772	0.000407	CD200R1L,CD5L,CSF1,GNB3,IFI16,IFIT3,IRF7,LYZ,MSR1,PDE6G,PROM1,SPP1
EPAS1		transcription regulator		1.748	4.29e-07	ADIPOQ,ARG2,CCR2,CCR5,CTLA4,DGAT2,EDN1,FABP4,FASLG,Gzmb,ICOS,IFNG,IL2RB,LAG3,LPL,PRF1,RAB27B,SLC2A4,WNT10B	46 (3)
MYF6		transcription regulator		1.746	0.00204	ANG,CCL1,CCL11,Ccl2,CXCL10,Cxcl9,DCN,DPP4,IFNG,IL15,IL17A,IL22,MMP8,SPP1
SOX4		transcription regulator		1.732	0.0104	B3GNT5,CHAC1,EOMES,FCER1G,FGF13,Igkv9-124,KLK8,Ly6a (includes others),LY6D,LYZ,PARD6G,SLC7A3,TDRKH
PTH1R		G-protein coupled receptor		1.732	0.0182	AR,GALNT3,NR4A2,SPP1
KRT17		other		1.732	1.88e-07	CCL1,CCL11,CCL3L3,CCL4,CCL5,CCR1,CCR5,CXCL10,CXCL3,IL15,IL1B,SPP1
PTPRC		phosphatase		1.706	4.95e-05	BCL2A1,CCL3L3,CCL4,CCL5,CCR1,CXCR3,IFNG,IL1B	225 (16)
PPIF		enzyme		1.706	1.21e-07	BMP6,CCL1,Ccl2,CCL4,CCL5,Ccl7,CCR1,CCR2,CCR5,CXCL10,Cxcl11,CXCL3,Cxcl9,CXCR3,HCAR1,NDN,PDK4,PTN,SPON2,TBX1,TFAP2A,XCL1	153 (6)
RIPK1		kinase		1.704	0.000433	Ccl2,CCL3L3,CCL5,CXCL10,Cxcl3,IL1B,MMP12,Retnla,WNT7B	141 (13)
SMAD3		transcription regulator		1.689	0.018	AREG,BMP6,Ccl2,CCL3L3,CCL4,CES1,CXCL10,CXCL3,FOS,GLI2,IFNG,IL15,IL1B,Ly6a (includes others),Orm1 (includes others)
TLR5	1.214	transmembrane receptor		1.671	0.000196	CCL11,Ccl2,CCL4,CCL5,CD40,CXCL3,IL17A	199 (13)
KLF6		transcription regulator		1.652	0.000584	BCL6,Ccl2,CCL3L3,CFB,HK3,IFNG,IL1B,MMP12,NOS2,Retnla
IL12B		cytokine		1.646	9.71e-07	Ccl2,CCL5,CCR5,CXCL10,IFNG,IL17A,IL17F,IL1B,IL22,NOS2,S100A8,S100A9,STAT4	234 (15)
SLC9A3R1		other		1.633	0.00734	CCL11,CCL3L3,CCL4,CCL5,CXCL3,IL17A	202 (16)
EIF4E		translation regulator		1.616	9.84e-05	ADAMTS15,ADAMTS16,C3AR1,Ccl2,CCR5,CYBB,Fcrls,FREM2,HLA-A,IFI16,Ifi27l2a/Ifi27l2b,IFNG,LAG3,LAT2,LYZ
VEGFA		growth factor		1.577	0.000244	BTLA,CCL3L3,CD160,CTLA4,CTSS,EOMES,FOS,HAVCR2,IL17A,LAG3,PDCD1,XCL1	185 (10)
C5AR1		G-protein coupled receptor		1.574	7.55e-06	C3,Ccl2,CD36,CD40,CXCL3,DCN,FCER1G,FCGR1A,IFNG,IL17A,IL17F,IL1B,IL27,LTBP1	193 (14)
LCN2	1.814	transporter		1.573	1.77e-06	Ccl2,CCL3L3,CCL4,CCL5,Ccl7,CCR1,CCR10,CCR5,CXCL10,CXCL3,Cxcl9,IL15,IL1B,NOS2,Retnla,SCD,SPP1	191 (10)
GNAQ		enzyme		1.567	0.0191	C15orf48,Ccl2,Ccl7,FOS,IFNG,KLF15,LGR4
ADRB3	4.285	G-protein coupled receptor		1.544	0.00152	ADRB1,ADRB2,Ccl2,IL1B,UCP3	127 (11)
KLRB1		transmembrane receptor		1.54	0.000256	CCL3L3,CCL4,CCL5,IFNG	311 (18)
NKX2-1		transcription regulator		1.516	0.0292	DPP4,Hmga2,SCD,SCGB1A1,TSHR,WNT7B
G protein alpha		group		1.508	0.0225	B3GALT2,CD274,CRMP1,FOS,GNAZ,GSTO2,LGALS12,NAPB,NDN,NPY,PPP4R4,QPCT
NFE2L2		transcription regulator		1.507	0.000115	ANG,AOX1,CA11,CA3,CCL11,Ccl2,CCL4,CCL5,CD36,CD8B,CELA1,CFD,CXCL10,CXCL3,F10,FABP4,FGF13,FMO1,FXYD1,GHR,GNA14,Gsta4,GSTM5,Gstm6,IFIH1,IFIT1B,IFNG,IL1B,ISG15,LPL,ME1,MGST1,MMP12,NOS2,NQO1,PKIA,RSAD2,SAA1,SERPINA3,SLC7A11,SRXN1,THRSP,UGT1A6,VSNL1	270 (16)
ID2		transcription regulator		1.499	3.13e-05	BCL6,CCL11,CCL5,CCR1,CCR10,CCR2,CCR5,Cdkn1c,CSF1,CXCR3,CXCR5,DGKA,DUSP1,EOMES,FCER1G,HOMER2,IFNG,IL2RB,IRF6,LTB,PDCD1,PROM1,PTPN3,RAP1GAP,SH2D1A,STAT4,TNFSF10,TOX2,VANGL2,ZBTB16
IFNGR1		transmembrane receptor		1.496	3.57e-05	A3GALT2,BCL6,C10orf90,CCL1,Ccl2,CCL3L3,CCL5,CCR10,CTSS,CXCL10,CXCL3,Cxcl9,CXCR3,Gm4841,Gzmc,HCK,IFNG,IL17A,IL1B,IRF7,LDHB,MITF,Rsl1 (includes others)	248 (15)
EBI3	2.193	cytokine		1.48	1.55e-07	CCL11,HAVCR2,IFNG,IL12RB2,IL17A,IL22,LAG3,PDCD1,TBX21,TNFSF10	273 (17)
IL21R		transmembrane receptor		1.48	0.000255	Gzmb,IFNG,IGHG1,IGKC,IL17A,IL22,STAT4,TBX21	228 (12)
Pka		complex		1.471	0.00712	CD40,CXCL10,DUSP1,IFNG,IRF1,NOS2,NR4A2	220 (16)
CD80		transmembrane receptor		1.455	0.00843	ICOS,IFNG,IL1B,IL2RB,PDCD1	279 (22)
IL25		cytokine		1.446	0.00843	CCL11,Ccl2,CIDEC,IFNG,OCLN	231 (16)
JAK2		kinase		1.439	4.98e-05	Ccl2,CCL5,CD36,CXCL10,ENPP2,GFRA2,IL17A,IL1B,ITGAM,JCHAIN,LYN,NOS2	181 (13)
TREM2		transmembrane receptor		1.438	0.000586	Ccl2,CCL3L3,CD36,CSF1,FABP4,HLA-A,IL1B,LPL,NOS2,TMEM163,TREM1	167 (12)
NCF1	1.403	enzyme		1.432	0.00014	Ccl2,CCL5,IFIH1,IFNG,Ighg2b,IL12RB2,IL17A,ISG15	247 (19)
GNAI2		enzyme		1.432	0.0128	CCL3L3,CCR5,CXCL3,IFNG,ITGA4
JUN		transcription regulator		1.403	2.51e-05	C3,C3AR1,Ccl2,Ccl7,CDH1,CFD,Clca3a1/Clca3a2,CMTM5,CXCL10,Cxcl9,FABP4,FABP7,GAP43,IFI16,IL1B,IL27,ITGAM,MMP12,MPZ,NOS2,SNRPN,SPP1	242 (14)
LEF1		transcription regulator		1.387	0.00806	FGF10,GPR15,GPR83,GSAP,Gzmb,ITGB8,IZUMO1R,NRN1,PLCB4,PRF1,Prg4,PTGER2,ZC3H12D
CCR6		G-protein coupled receptor		1.387	0.00839	Ccl2,CCL3L3,CXCL10,MMP12	120 (8)
TNFRSF18		transmembrane receptor		1.387	0.00152	CCL3L3,CXCL3,IFNG,IL17A,NOS2	260 (18)
CCR1	1.548	G-protein coupled receptor		1.387	0.00314	Ccl2,CCL3L3,CTSS,FOS,IFNG,SPP1	223 (13)
IL6		cytokine		1.37	1.12e-09	ADGRE1,BCL6,BMP6,C3,CCL11,Ccl2,CCL3L3,CCR5,CD36,CFD,CLEC10A,CXCL3,CXCR3,ENPP2,EOMES,FOS,Gzmb,ID1,IFNG,Ighg2b,IL17A,IL22,ITGAM,LBP,LCN2,NOS2,NPY,Orm1 (includes others),OXTR,PTGFR,Retnla,SAA1,SERPINA3,STAT4,TBX21,TNFRSF1B,TNFSF10	250 (17)
MOG		other		1.368	0.000135	Ccl2,CCL5,CD40,CXCL10,IFNG,IL17A,IL27	291 (17)
TBK1		kinase		1.356	4.88e-15	ACOD1,CCL3L3,CCL4,CCL5,CD40,CXCL10,Cxcl11,CXCL3,Cxcl9,EDN1,FGL2,HDC,IFI16,Ifi27l2a/Ifi27l2b,IFIH1,IFIT1B,IFIT3,IFNG,Iigp1,IL15,IL15RA,IRF7,ISG15,Mx1,OAS1,OAS2,Oasl2,RSAD2,SLFN13,SLFN5	234 (14)
C3	1.27	peptidase		1.355	1.9e-08	BCL2A1,Ccl2,CCL3L3,CCL5,CDH1,CSF1,CXCL10,CXCL3,GSTM3,IFNG,Ighg2b,IL1B,ITGAM,LCN2,NOS2,UCP3,ZBP1	213 (16)
OGA		enzyme		1.344	7.21e-06	ADGRG2,ADIPOQ,APOC2,C1RL,C3AR1,CASQ2,Ccl2,CCL3L3,CCR1,CCR5,Cd24a,CD36,CD40,CD55,Cdkn1c,CREG2,CYP4V2,DCLK1,FABP7,FGF13,GDF10,HK3,HPGD,IFIT3,PLA2G4A,PLCE1,PLD4,SLFN12L,Zfp114
ITGA9		other		1.342	0.00215	Ccl2,CCL3L3,CCL4,CDH1,IL1B	105 (4)
PTPRE		phosphatase		1.342	0.00152	ACP3,Ccl7,CXCL3,Cxcl9,SLFN12L
KDR		kinase		1.342	0.000239	Ccl2,CTLA4,HAVCR2,LAG3,PDCD1
FASLG	3.55	cytokine		1.342	0.000908	CXCL10,Cxcl9,FASLG,IFNG,IL17A,IL1B,STAT4	221 (15)
MAP3K8		kinase		1.329	1.09e-06	ACP3,ADORA3,Apol7e (includes others),Ccl2,CCL4,CCR1,CCR2,CCR5,CLIC5,Cxcl11,CXCL3,GCA,GNG4,GPR160,Hmgn3,IFNG,IL1B,IRGM,LAD1,P2RY1,PTGER2,SDR42E1,SH3D21,SLFN12L,TDRKH,Urah	196 (17)
BCL11B		transcription regulator		1.328	0.0107	AREG,Gzmb,Gzmc,HMGCS2,IFNG,IL17A,IL22,TBX21,ZBTB16
FAS		transmembrane receptor		1.327	0.000448	Ccl2,CCL3L3,CCL5,CSF1,CXCL10,CXCL3,Cxcl9,FASLG,IFNG,Ighg2b,IL1B,NOS2,SPP1	166 (13)
PRKCA		kinase		1.304	0.000135	CXCL3,ID1,IFNG,IL17A,NOS2,S100A8,S100A9	222 (15)
Tnfsf9		other		1.294	0.000384	BCL6,CD274,CXCL10,IFNG,NOS2,Retnla,SPIB	194 (11)
ETS1		transcription regulator		1.291	1.47e-08	Ccl2,CCL5,CRTAM,Gzmb,GZMK,IFNG,IL17A,IL2RB,ITGAM,Klre1,Klrk1,LAIR1,LTB,MSR1,OPRD1,PRF1,Serpinb9b,SPP1,TBX21,ZEB2	124 (7)
RELB		transcription regulator		1.287	1.9e-05	CCL11,CCL19,ENPP2,IFNG,IGHG1,IL1B,LTB,NOS2,STAT4,TBX21
ID3		transcription regulator		1.265	3.22e-06	ADIPOQ,BCL6,CCL11,CCL5,CCR1,CCR10,CCR5,Cdkn1c,CSF1,CXCR3,CXCR5,DGKA,DUSP1,EOMES,FCER1G,HOMER2,IFNG,IL2RB,IRF6,LTB,PDCD1,PTPN3,RAP1GAP,SH2D1A,STAT4,TNFSF10,TOX2,VANGL2,ZBTB16	82 (5)
POU2AF1		transcription regulator		1.257	0.017	BCL6,BTLA,CXCR5,IGHG1,S100A10,SPIB
ZMPSTE24		peptidase		1.254	0.0272	CCL1,CXCL3,DDIT4,FGFR4,GHR,IGFALS,IGFBP5
CNR1		G-protein coupled receptor		1.211	0.00899	ADIPOQ,ADRB3,Ccl2,CXCL10,CYP27A1,DDX4,EAF2,EOMES,FGF10,HEY2,IFNG,LRP4,NDN,NOD2,NOG,TDGF1,UPK1B	220 (13)
FYN		kinase		1.211	0.00411	Ccl2,CCL4,FOS,IFNG,IL17A,IL1B,NLRP3,Pou3f1	212 (15)
BMP10		growth factor		1.177	1.89e-11	AASS,AHSG,ALDH1A3,CCL11,Ccl2,CCR1,CD274,CD55,Cdkn1c,FCGR3A/FCGR3B,FGFR2,FGL2,FOS,HLA-A,HPGD,IL1B,IL22,LCN2,MMP12,MSR1,NR4A2,PTN,RSAD2,SELE,SERPINA3,Serpina3g (includes others)	152 (6)
IFIT2		other		1.172	0.00296	CCL5,IFIT1B,IFNG,IL1B,ISG15	179 (8)
CD47		transmembrane receptor		1.165	0.0182	CCL19,CSF1,IFNG,NOS2
LIF		cytokine		1.14	0.0082	AHSG,AREG,Ccl2,CCL3L3,CXCL10,ENPP2,FBP1,IFNG,IL17A,IL1B,IL34,IRF1	204 (16)
EOMES	1.97	transcription regulator		1.129	0.0201	BCL6,CXCR5,FOXC1,IFNG,IL2RB,ITGA4,MMP17,PRF1,TNFSF10
PTGS1		enzyme		1.118	7.62e-07	Ccl2,CYBB,EDN1,FABP4,GZMH,IL1B,JCHAIN,NCF1,NOS2,OXTR,PLA2G4A	244 (15)
PTGES		enzyme		1.118	0.00149	Ccl2,CYBB,IFNG,IL17A,NCF1,NOS2,NOX1	175 (9)
FADD		other		1.108	0.0404	CXCL10,Cxcl11,DHX58,FOS,IFIH1,IFIT1B,IRF7,Mx1,TRAFD1
IFNA4		cytokine		1.103	0.0182	IFNG,IL17A,ISG15,Tgtp1/Tgtp2
HSF1		transcription regulator		1.102	0.0156	AURKC,CD36,DNAJA4,DPT,FGF1,HSPB2,IL1B,LPL,MITF,SCD,SEMA3A,SEMA3C,TEX15
LGR5		transmembrane receptor		1.067	0.0394	AQP9,CYP2E1,HAL,PLBD1
UNC93B1		other		1.067	0.00215	CXCL3,IFNG,IL17A,IL1B,TLR7	213 (14)
ALDH1A1	2.464	enzyme		1.067	0.0182	CPT1B,FABP4,MLXIPL,PCK1
SOD3		enzyme		1.067	0.000566	CHAC1,IL17A,IL1B,IL22
PLAT		peptidase		1.067	0.0111	FOS,IFNG,IL1B,NOS2
TRAF3IP3		other		1.053	0.00152	CCL5,IFNG,IL17A,IL17F,IL1B	199 (17)
IRAK4		kinase		1.044	0.00117	Ccl2,CXCL10,CXCL3,EDN1,FOS,IFIT1B,IFNG,IL1B,IRF1,IRF7,NOS2,ZFP36	203 (16)
INSR		kinase		1.037	0.00564	ALDH1A1,AREG,ATP1B1,BCL2A1,Ccl2,CCL4,Ccl7,CD36,Ces1f,Cox8b,CPT1B,DGAT2,EDN1,FABP4,FBP1,FCGBP,Gzmb,HPGD,ICOS,IFNG,Iigp1,IL1B,LAT2,LYZ,MAOB,MMP12,MPEG1,NDN,PCK1,PDCD1,PDK4,SCD,SGMS2,SLAMF7,SLC2A4,TFAP2C,UCP3	292 (18)
SAA		group		1.029	0.00107	IL1B,NLRP3,NOS2,Retnla	138 (9)
MAP2K1/2		group		1.026	3.66e-05	ARG2,Ccl2,CCL3L3,CCL4,CXCL3,NOS2,NOX1	142 (9)
RBP4		other		1.016	0.0182	Ccl2,IL1B,NLRP3,SLC2A4
PROCR		other		1.013	0.000246	Ccl2,GBP2,GBP4,GBP6,Iigp1,IL1B
ANKRD17		other		1	0.00289	ACP3,Ccl7,CD40,HDC
NEK7	-1.365	kinase		1	0.00183	ACP3,CXCL10,EDN1,ISG15
MAP2K1		kinase		1	0.0226	ACSBG1,AREG,FOS,Retnla
DMD		other		1	0.0155	CLIP4,CTSS,EPB41L4B,GPD1,IFIT1B,KCNMA1,LYZ,MAOB,MAP3K9,MLF1,MPEG1,Mt3,NOG,PACSIN1,PAMR1,PDK4,PPP1R3C,PSTPIP2,S100A10,SLC2A4,ST3GAL6,TUBA8,WWC1
FGA		other		1	0.00107	Ccl2,CCL3L3,IL17A,IL1B
PTGIR		G-protein coupled receptor		1	0.00613	CCL11,Ccl2,IFNG,IL1B	110 (6)
NLRC4		other		1	0.00183	CXCL3,IL17A,IL1B,NOS2	267 (18)
DGAT1		enzyme		1	0.00152	CD36,CPT1B,DGAT2,LPL,PDK4
Gcg		other		1	0.0107	ATP1B1,CTSC,FBP1,HAL,HSD17B6,ME1,NCALD,RNASE4,Sult5a1
CD3 group		group		0.997	0.00052	FASLG,GBP2,IFNG,IL17A,IL22,IL27,PDCD1	250 (15)
PFKFB3		kinase		0.97	0.00839	ADIPOQ,IL1B,NOS2,RETN	176 (12)
MSR1	1.142	transmembrane receptor		0.97	1.76e-07	ACOD1,CCL5,CD40,CXCL10,CXCL3,IFIT1B,IL1B,ISG15,NOS2	133 (8)
Tcf7		transcription regulator		0.966	1.76e-06	ACSBG1,CCL3L3,CCL4,CCR2,CD4,CXCR3,CXCR5,EOMES,FASLG,GPR15,GPR83,GSAP,Gzmb,IFNG,IL15RA,IL17A,IL17F,IL22,IL2RB,IL34,ITGB8,IZUMO1R,LAG3,LYN,MBOAT1,NRN1,NUPR1,PDCD1,PLCB4,PRF1,Prg4,PTGER2,TBX21,TIGIT,ZC3H12D
CEBPB		transcription regulator		0.962	0.00146	ADIPOQ,ALDH1A1,ARL6,C3AR1,CCL3L3,CCL4,CCL5,CCR1,CD274,CDO1,CFD,CSF3R,CTSC,CXCL10,CXCL3,DAPK1,DGAT2,ENTPD2,FABP4,FCER1G,FCGR1A,FCGR3A/FCGR3B,FOS,HDC,IL18BP,IL1B,LCN2,LIX1,LYN,MSR1,NOS2,NUPR1,OXTR,PCK1,PTGFR,SAA1,SBSN,SCD,SEMA3E,SPP1,TIMP4,TLR8	266 (16)
FOXP3		transcription regulator		0.956	5.43e-10	CCL3L3,CCL5,CCR1,CCR2,CSF1,CTLA4,EOMES,FGL2,FOS,GBP2,GBP4,Gm4951,GPR83,Gzmb,HLA-A,ICOS,IFNG,IL12RB2,IL17A,IL18RAP,IL2RB,IZUMO1R,LAG3,LTB4R,NRN1,PDCD1,PDE3B,TBX21,TIGIT,XCL1	200 (8)
FKBP5		enzyme		0.956	2.18e-05	ADIPOQ,CD36,FABP4,LPL,NOS2,PDK4,SLC2A4
CFTR		ion channel		0.956	0.011	Ccl2,Cyp3a25 (includes others),CYP4V2,EPHX2,HPGD,IL1B,NOS2,S100A8,SAA1,SCD,SLFN12L
MAPK1		kinase		0.929	3.16e-05	ADH1C,ATP1B1,CCL1,CCL3L3,CCL4,CTSW,FOS,GBP2,GBP5,GPR83,Gstt3,LAD1,LAG3,NKG7,NRN1,NUPR1,PTGER2,Serpina3g (includes others),TBX21,TNFRSF1B	187 (10)
SERPINE1		other		0.905	7.67e-05	Acot1,BCL6,CES1,DUSP1,FOS,IFNG,NOS2,PI16,PRF1,SPON2,UCP3,ZFP36	147 (10)
ADORA2B		G-protein coupled receptor		0.896	0.00188	CCL11,Ccl2,CXCL3,IL1B,KLF4,MMP12,SPP1	214 (14)
MAPK14		kinase		0.858	1.09e-07	AREG,Ccl2,CCL5,Ccl7,CXCL10,Cxcl11,Cxcl9,Defb1,DUSP1,EFEMP1,ELAVL1,Esx1,IFNG,IL1B,IL22,IL27,NOS2,NPY,PCK1,Slfn1,SLFN12L,TBX21,ZFP36	248 (17)
CXCL10	2.054	cytokine		0.849	0.000414	Cxcl11,Cxcl9,CXCR3,IFNG,IGKC
SPHK1		kinase		0.849	0.0394	Ccl2,CCL5,IFNG,Mx1
NHLH2		transcription regulator		0.849	0.00839	ADGRE1,ADRB2,ADRB3,NDN
Gsk3		group		0.828	0.00149	FABP4,IFNG,NOS2,PDCD1,SPP1,TBX21,TNNI3	163 (12)
SH2D1A	2.398	other		0.818	0.0394	ICOS,IFNG,Ighg2b,IL17A
EIF2B5		translation regulator		0.818	0.00492	DUSP1,IL1B,NDN,Rpl34 (includes others),SCD,SERPINA3
AGPAT2		enzyme		0.816	0.000542	ADIPOQ,FABP4,PLD4,PLIN1,SCD,SLC2A4
NFIL3		transcription regulator		0.813	0.000768	CD36,EOMES,IFNG,IL17A,IL22,SCD	213 (14)
STAT5A		transcription regulator		0.812	1.37e-09	ADIPOQ,AR,BCL2A1,BCL6,Ccl2,CCL3L3,CCR5,CXCR3,DUSP5,EOMES,FABP4,FASLG,FOS,Gzmb,Gzmc,GZMK,IFNG,IL12RB2,IL2RB,KLRC1,Klrc2/Klrc3,Klre1,Klrk1,LTB,NR4A2,PRF1,RAB27B,SYTL2,TBX1,TBX21,TNFSF4,ZFP36	282 (17)
CASP1		peptidase		0.811	0.000337	CCL11,Ccl2,CDH1,IFNG,IL1B,IL22RA2,NOS2,SCD	192 (12)
IL17C		cytokine		0.808	0.000372	IFNG,IL17A,IL17F,IL1B,S100A8,S100A9
NR1H3		ligand-dependent nuclear receptor		0.803	5.47e-19	ADGRE1,ADRB2,ADRB3,Apoc1,APOC2,ARG2,ASPN,Ccl2,CCL3L3,CCL4,CCL5,Ccl7,CCR1,CCR2,CCR5,CD274,CD38,CD4,CD40,CD55,CD5L,CFB,CLEC4E,CTSC,CXCL10,Cxcl11,DDX60,EBI3,FBP1,FCGR1A,FGL2,FPR1,FPR2,G0S2,GBP4,Gsta4,GSTM5,IFNG,IL1B,IRF7,ITGAM,LAG3,LAIR1,LPL,LSP1,LY86,LYZ,MYLIP,NOS2,SCD,SLC2A4,TBX1,TSHR,ZBP1	300 (18)
ALOX5		enzyme		0.781	3.7e-05	Ccl2,CCL3L3,Ccl7,CD36,IFNG,IL1B,MMP12,MSR1,S100A8	296 (20)
CLEC7A		transmembrane receptor		0.762	0.0276	CCL3L3,CCL4,IL17A,IL1B
CD80/CD86		group		0.762	0.00183	CTLA4,IFNG,IL17A,IL1B
IRS1		enzyme		0.754	0.011	ADIPOQ,BMP6,FABP4,FMO1,FOS,KLF4,LPL,NDN,PCK1,SLC2A4,SPP1,TNNT2,TNXB,UCP3,WNT10A
ESR2		ligand-dependent nuclear receptor		0.737	0.00931	AR,CCR5,CDH1,CES1,ENPP2,FAM110C,FOS,HPGD,IL1B,KLF4,LIMCH1,Nat8f3 (includes others),NOS2,NPY,OCLN,PROM1,PTGFR,RETN,SRXN1,TMEM182	260 (13)
IL2RG		transmembrane receptor		0.734	0.000479	BCL6,CCL11,CXCL10,Cxcl9,Gzmb,HLA-A,IFNG,IL17A,IRF7,ISG15,LTB,Mx1	296 (18)
MTORC1		complex		0.731	0.000991	Gzmb,IFNG,IL17A,IL22,KLF4,NOS2,PRF1,SCD,SLC2A4	147 (11)
TYK2		kinase		0.724	0.00106	ENPP2,IFNG,IL17A,IL1B,IRF1,Mx1	206 (14)
FOXA2		transcription regulator		0.722	2.26e-05	ADH1C,Akr1c14,C3,CA3,CCL11,CCR5,CD55,CFAP126,CHI3L1,CLDN4,GAL,GSTM3,Hmga2,HMGCS2,Krt2,LYZ,MLF1,MLXIPL,NR4A2,PCK1,PON1,Retnla,SAA1,SCD,SCGB1A1,WNT7B	186 (7)
IRAK3		kinase		0.711	0.000337	BCL2A1,Ccl2,CCR2,CD274,CXCL3,GPR84,IFNG,NOS2	185 (12)
PTF1A		transcription regulator		0.707	0.0223	CELA1,GRIK3,IPCEF1,NPY,Pou3f1,PRKCQ,RNF152,TFAP2B
IL23A		cytokine		0.617	3.34e-06	Ccl2,CXCL10,IFNG,IL17A,IL17F,IL1B,IL22,S100A8,S100A9	246 (15)
MERTK		kinase		0.61	0.00112	Cxcl9,FGL2,HDC,IFNG,IL17A,IL1B,NOS2,Retnla	206 (17)
CD5L	2.019	transmembrane receptor		0.577	0.00107	Ccl2,CCL5,Ccl7,IL1B	183 (11)
CD4	-1.544	transmembrane receptor		0.577	0.00431	Gzmb,IFNG,IL15,TBX21	187 (9)
RGS4		enzyme		0.577	0.014	ADAMTSL5,ADHFE1,Calcb,CELA1,GPR15,INPP5J,NR4A2,PRSS12,RAB36,SCN7A,SPP1,VDR
EBF1		transcription regulator		0.566	0.00829	ADIPOQ,CCL5,CD160,CXCL10,Cxcl9,DLX5,IRF1,IRF7,Ly6a (includes others),PDE3B,Pou3f1,PPP1R3C,PRKAG3,PRKAR2A,SCD,SLC2A4	167 (10)
OSMR		transmembrane receptor		0.555	2.07e-11	ADGRE1,C15orf48,Ccl2,CD4,CXCL10,Cxcl9,DHX58,FOS,GAP43,GBP2,GBP4,GBP5,Ifi47,Igtp,Irgm1,OAS1,Oasl2,PHF11,SCD,Serpina3g (includes others),ZFP36	189 (10)
RPS6KB1		kinase		0.555	0.00296	CXCL10,IL17A,IL17F,ISG15,SLC2A4
JAK3		kinase		0.555	0.0299	BCL6,ENPP2,IL17A,LAG3,PDCD1
EGR2		transcription regulator		0.527	6.43e-05	BCL6,CCL1,DGKA,IFNG,IL17A,IL17F,IL1B,Pou3f1,TBX21,ZBTB16,ZEB2	260 (18)
LPIN1		phosphatase		0.526	0.00396	FABP4,IL1B,MPZ,NOS2,RETN,SCD	194 (12)
CYBB	1.388	enzyme		0.523	0.00492	Ccl2,CCL5,CXCL10,CXCL3,IFNG,IL1B	230 (16)
ALOX15		enzyme		0.478	0.000191	Ccl2,CCL3L3,CCL4,CD36,IL17A,IL1B,IL22,NOS2	214 (13)
ZBTB16	2.9	transcription regulator		0.475	6.76e-07	BCL6,Ccl2,Ccl7,CCR2,CD200R1L,Cd24a,CD274,CD55,CD8A,CXCL10,CXCR3,F13A1,FASLG,ICOS,IL18RAP,IRF6,Klrk1,LTB4R,Ly6a (includes others),LY86,SATB1,TLR6,ZBTB16
mir-127		microRNA		0.468	0.000671	BCL6,CLEC10A,DUSP1,IL1B,NOS2
PIK3CD		kinase		0.464	0.0395	CCL19,IFNG,Ighg2b,IL17A,IL17F
IL13RA2		transmembrane receptor		0.447	0.000671	AREG,CCL11,CLEC10A,LILRB3,VNN1	181 (7)
IKBKE		kinase		0.434	2.6e-07	ACOD1,Ccl2,CCL3L3,CCL5,CXCL10,Cxcl11,Cxcl9,HLA-A,IFI16,IFIH1,IFIT3,IL17A,NOS2,RSAD2	199 (13)
CD40	1.086	transmembrane receptor		0.431	2.95e-05	BCL2A1,Ccl2,CCL5,CD40,CTLA4,CXCL10,Cxcl9,HSH2D,IFNG,IGHG1,Ighg2b,IL1B,IL27,ITGAM,NOS2,PDCD1,TBX21	228 (14)
ADIPOQ	5.182	other		0.422	1.17e-05	ADIPOQ,Apoc1,APOC2,Ccl2,CCL5,CLEC10A,CXCL10,CYBB,CYP2E1,CYP2F1,Cyp3a25 (includes others),FABP4,FGFR2,FGFR3,GPD1,HMGCS2,IFNG,IL17A,IL1B,Klrk1,MLXIPL,NCF1,NOS2,SCD	153 (12)
AMPK		complex		0.393	0.000816	ADIPOQ,Ccl2,CDH1,CXCL10,GSTK1,LDHB,NOS2,SLC2A4,UCP3	229 (16)
LECT2		other		0.393	1.42e-06	C3,Ccl2,CCL3L3,CXCL10,CXCL3,IFNG,IL1B	200 (12)
DRD2		G-protein coupled receptor		0.389	0.037	DRD1,FOS,ITGB8,LTBP1,NAT8L,NPY
IL27	2.595	cytokine		0.383	1.71e-06	CTLA4,CXCL10,Cxcl11,Cxcl9,FASLG,Gzmb,ICOS,IFNG,IL12RB2,IL17A,TBX21	279 (18)
PIAS1		transcription regulator		0.378	0.0272	Cd24a,CHRM3,GABRA3,GRIK4,NAPB,SCD,SNAP91
HSP90B1		other		0.378	0.000693	CD40,IFNG,IL17A,IL17F,IL1B,IL22,NOS2	87 (7)
CYP19A1		enzyme		0.343	0.014	AR,ASPG,B3GNT5,CXCL10,FAM107A,GBP2,HLA-A,LPL,S100A10,SLC2A4,SSTR5,WNT7B
RETN	4.779	other		0.339	0.0226	ADIPOQ,IL1B,NPY,RETN
PRKCB		kinase		0.328	0.0258	ADRB1,ADRB3,CCL11,FOS,NOS2
DIO2		enzyme		0.323	0.000887	ALDH1A1,ASPA,B3GNT5,CCL3L3,DDIT4,FOS,HAPLN1,HR,IL1B,KLF15,LILRB4,MSR1,NPAS4,NR4A2,Orm1 (includes others),OSR1,PI15,SLC23A3,STAC2,Sult1a1,SYCE2
ETV5		transcription regulator		0.308	0.0107	CHI3L1,CLIC5,HOPX,LCN2,LYZ,Retnla,S100A14,SAMHD1,SCD
Il3		cytokine		0.302	0.0015	ADGRE1,CSF1,CSF3R,FOS,ITGAM,LCN2,Ly6a (includes others),LYZ,PRTN3,SPP1,TNFRSF1B	80 (3)
Vegf		group		0.302	0.00907	Acot1,Akr1c14,BTN1A1,CA2,HDC,HMGCS2,HOPX,LCN2,MAOB,OXTR,PDK4
PDCD1	-1.048	transmembrane receptor		0.292	0.000337	IFNG,IL17A,IL17F,IL1B,IL22,NLRP3,NOS2,PDCD1	240 (15)
KEAP1		transcription regulator		0.282	0.0462	IFNG,IL17A,IL1B,NQO1
KITLG		growth factor		0.277	0.000716	Ccl2,CSF1,CSF3R,FOS,HCK,IFNG,IL1B,PRTN3	186 (17)
TNFRSF1A		transmembrane receptor		0.267	6.93e-05	Ccl2,CCL3L3,CCL4,CCL5,CD36,CXCL10,CXCL3,GHR,IFNG,IL15,IL17A,IL17F,IL1B,IL22,LBP,LCN2,Ngp,SAA1,SELE,TBX21	234 (15)
IL17A	-3.833	cytokine		0.256	9.67e-08	CCL11,Ccl2,CCL5,Ccl7,CCR5,CXCL10,CXCL3,FASLG,Gzmb,IFNG,IL12RB2,IL17A,IL1B,IL22,IRF1,LCN2,NOS2,OCLN,Retnla,S100A8,S100A9,SDC2,SPP1,TBX21	242 (14)
ISL1		transcription regulator		0.247	0.000903	ADGRG2,AVIL,DLG2,FGF13,GAL,LILRB3,MAB21L1,NOVA1,NPY,NTRK2,PAPPA2,RBM24,SCN7A,TRPV1
VIP		other		0.243	0.000156	CD274,CXCL10,IFNG,IL17A,LYZ,PDCD1
CRY2		enzyme		0.218	0.00431	FOS,IL1B,PCK1,PER2
Ncoa6		transcription regulator		0.218	2.86e-05	AREG,BTC,FABP4,FOS,LPL,SCD	136 (7)
PDK1		kinase		0.213	0.0266	ADIPOQ,CD38,CDH1,CXCR5,GSTK1,IFNG,ITGB8,NRN1,PRKCQ
Traj18		other		0.2	0.000414	Ccl2,CCL5,CD40,CXCL3,IFNG	282 (19)
VSIR		other		0.194	3.25e-10	Adig,CCL11,Ccl2,CIDEC,CXCL10,Cxcl9,FABP4,IFNG,IL17A,SCD,SLC2A4	188 (7)
HOXC8		transcription regulator		0.186	0.00883	Ccl2,Ccl7,CXCL10,Ly6a (includes others),NQO1,SPP1
NLRP3	1.517	other		0.18	9.84e-05	CCL11,Ccl2,CCL3L3,CCL4,CCL5,CCR5,CDH1,CXCL10,Cxcl3,CXCR3,IFNG,IL17A,IL1B,IL22RA2,MAPK13,MSR1,TBX21	260 (17)
CLEC4G		other		0.18	1.21e-05	AREG,CSF1,FGF1,FGF10,Gzmb,IFNG,IL17A,IL1B,MLF1,NOS2,PRF1,Retnla,TBX21
ZEB1		transcription regulator		0.156	0.00052	ALDH1A1,CCR2,CDH1,Dnm3os,ESRP1,ESRP2,IL1B
MGLL		enzyme		0.152	0.0394	ADGRE1,ADIPOQ,Ccl2,CD36
IFN Beta		group		0.145	9.59e-10	AREG,Ccl2,CCL5,CXCL10,Cxcl9,CYBB,DHX58,IFI16,IFIH1,IFIT1B,IFIT3,IRF1,IRF7,ISG15,Mx1,RSAD2,STAT4,TLR5,TLR7
MEN1		transcription regulator		0.13	0.037	AR,CDH1,FABP4,FOXC1,IL1B,PTN
VCAN		other		0.128	0.000156	Ccl2,CCL3L3,CCL4,CXCL3,IFNG,IL1B	85 (7)
BCL2L11		other		0.114	0.000693	ADRB2,Ccl2,CCL3L3,CCL5,CD274,CD36,IL1B	251 (16)
FOXO1		transcription regulator		0.111	0.00172	ADIPOQ,CD36,Cdkn1c,CYP27A1,EFHD1,ELOVL7,EOMES,FABP4,FASLG,FOS,FOXC1,GABARAPL1,GPD1,GSTK1,Gzmb,IFNG,IL15,ITGAM,KLF4,MLXIPL,NPY,PCK1,PDK4,PRF1,Prg4,SLC2A4,TBX21	247 (14)
MTOR		kinase		0.082	0.00821	AVIL,CD274,CPT1B,DDIT4,DUSP1,GAP43,GSTM5,HMGCS2,IFNG,IL17A,IL1B,ISLR2,LDHB,MLXIPL,NOS2,SLC2A4,SNCG,TBX21,TLR5,TPPP	200 (16)
ICAM1		transmembrane receptor		0.074	0.00397	Gzmb,IFNG,IL12RB2,IL17A,IL1B	207 (15)
NR4A1		ligand-dependent nuclear receptor		0.051	7.98e-06	ADIPOQ,CD36,Clca3a1/Clca3a2,CSF1,EHF,EPCAM,FABP4,FASLG,FBP1,G0S2,GALM,GSTM5,HCAR1,HDC,HK3,IFNG,IL17A,IL1B,LPL,Ly6a (includes others),MMP8,MPZ,NPY,NR4A2,PCK1,PDCD1,PDK4,PRKAG3,RLN3,SLC2A4,UCP3	105 (7)
IL1RN		cytokine		0.025	0.0332	CYP2E1,IFNG,IL17A,IL1B
NR4A2	1.313	ligand-dependent nuclear receptor		0	0.0494	IL17A,KCNMA1,LILRB4,NOS2,PLCH2,SLC2A4,ZBP1
SLC13A1		transporter		0	0.0179	ALDH1A1,Cyp3a25 (includes others),G0S2,GBP2,HNMT,Igtp,MRGPRX3,NRN1,PCK1,SCD,SPP1,Tgtp1/Tgtp2
AIRE		transcription regulator		0	1.07e-07	C1R,C4A/C4B,CCL19,CCL21,CCL5,CD274,Clec2d (includes others),CXCL10,DDX60,GBP6,IFNG,IL18BP,MPZ,Ngp,NPY,S100A9,TNFSF10,UPP1,VWCE
VAV3		cytokine		0	0.0462	AREG,BCL2A1,BTC,CDH1
ITPR1		ion channel		0	0.00103	CHRND,CHRNG,FOS,PCK1,RAPSN
TNFSF15		cytokine		0	0.0105	CD40,IFNG,IL17A,IL22,Klrk1
TNFRSF11A		transmembrane receptor		0	0.000566	CCL19,RSPO1,TFAP2A,TFAP2B
IRF2		transcription regulator		-0.017	2.5e-06	CLEC10A,CXCL10,IFNG,IL12RB2,IL1B,IRF1,IRF7,KLF4,NOS2,Retnla,TLR5	144 (7)
DNMT3A		enzyme		-0.02	0.000104	CASQ2,CD38,CD4,CYBB,FCER1G,GFRA2,GRIA4,IFNG,IRF1,JCHAIN,MAPK13,NQO1,P2RY1,PLA2G7,PLCB4,PLD4,PPP1R3C,RCAN2,SPP1,ST14,TNNI3,TNNT2
IL1R1		transmembrane receptor		-0.042	1.34e-06	Ccl2,CCL3L3,CCL5,Ccl7,CXCL10,CXCL3,Cxcl9,FOS,IL17A,IL17F,IL1B,LBP,SAA1	252 (18)
Mek		group		-0.064	0.00204	Ccl2,GBP2,ID1,Ifi47,IFNG,IL15,IL1B,IRF1	207 (16)
IRAK1		kinase		-0.085	0.0394	IFNG,IL17A,IL1B,NOX1
TAF4		transcription regulator		-0.104	8.54e-05	AREG,BCL6,CDH1,DCN,EHF,HOPX,IFIT1B,KLF4,KLF5,OAS1,OLFML3,PTN,SPP1,Tchh,TGM3,VEGFD,WWC1
CRY1		enzyme		-0.105	0.00289	FOS,IL1B,PCK1,PER2
ELAVL1	-1.068	other		-0.164	0.00204	ELAVL1,ICOS,IFNG,IL12RB2,IL17A,NOS2,PDCD1,TBX21	146 (6)
POU4F1		transcription regulator		-0.168	3.13e-06	ADGRG2,AVIL,CACNB1,DLG2,FGF13,GAL,IRX2,KCNMA1,LILRB3,MAB21L1,NOVA1,NPY,NR4A2,NTRK2,PAPPA2,PLCH2,RBM24,SCN7A,SNCG,TFAP2B,TRPV1
TXNIP		other		-0.168	0.00234	Acot1,CD36,G0S2,IL1B,IL2RB,LPL,THRSP
CYLD		transcription regulator		-0.179	0.00138	CD40,CTLA4,FCER1G,ICOS,IFNG,IL17A,IL1B,TNFSF4	140 (11)
PPARGC1A		transcription regulator		-0.181	9.95e-06	ADIPOQ,ANG,APOC2,ASPN,Ccl2,Ccl7,CD36,CPT1B,CTSC,CXCL10,DCN,DPT,EDN1,FABP4,FOS,INPP5J,ISM1,LAMA2,LDHB,LPL,ME1,MITF,OGN,OLFML3,PCK1,PDE6G,PDK4,PLA2G7,PTN,SCD,SEMA3A,SEMA3C,SERPINA3,SLC2A4,SMYD1,STAC2,UCP3,VEGFD	129 (7)
CXCR2		G-protein coupled receptor		-0.186	0.00143	Ccl2,CCL3L3,CXCL10,CXCL3,FABP4,NOS2	168 (11)
TNFRSF4		transmembrane receptor		-0.186	0.00106	BCL2A1,CXCL10,Cxcl11,Cxcl9,IFNG,IL17A	271 (17)
SPRY2	1.365	other		-0.192	0.00839	EOMES,FABP7,FGFR3,ISG15
GATA4		transcription regulator		-0.194	0.028	DDX4,EPDR1,ID1,IGFBP5,LCN2,OGN,Orm1 (includes others),PGBD5,PLIN4,SERPINA3,Serpina3g (includes others),SPP1
PPARD		ligand-dependent nuclear receptor		-0.209	4.89e-05	AQP7,Ccl2,CCL3L3,CD36,CPT1B,FABP4,FBP1,GPD1,HMGCS2,IFNG,IL17A,IL1B,Irgm1,LDHB,LPL,MPEG1,NOS2,NPY,PCSK6,PDK4,PRKAG3,SCD,ST3GAL5,TBX21,TLR5,UCP3,VLDLR	184 (15)
ARNTL		transcription regulator		-0.219	0.00797	Ccl2,IL1B,ITGB8,LPL,MLXIPL,NPY,NQO1,PER2,SCD,SLC2A4	128 (8)
LGR4	1.356	transmembrane receptor		-0.239	0.013	AQP9,CDH1,CXCL10,CYP2E1,HAL,IL1B,PLBD1
RPTOR		other		-0.247	0.00292	ADGRE1,Ccl2,CDH1,CTLA4,FCGR1A,GSTK1,ICOS,Ifi47,IFIT1B,IL1B,ITGAM,NLRP3,NOS2,PCK1,SLC2A4,SPTLC3,TBX21,UCP3	173 (11)
NFKB2		transcription regulator		-0.276	2.76e-05	Ccl2,CCL5,CTSS,CXCL3,CXCR5,DCLK1,DPT,ENPP2,Gvin1 (includes others),IGFBP5,IL1B,IL34,NOD2,PAMR1,PER2,SEMA3E,Serpina3g (includes others),UGT1A6,UPK1B,WNT10A	241 (17)
IL-1R		group		-0.277	0.00215	IFNG,IL17A,IL1B,IL22,PDCD1	242 (17)
1810019D21Rik		other		-0.277	0.000101	APOL6,AREG,EDN1,EFNA3,ESRP2,FAM189A2,PLA2G7,S100A8,SLC4A11,SLC7A11,STYK1,TCEAL1,UGT1A6
PLA2G6		enzyme		-0.277	0.0332	ARG2,Ccl2,NOS2,NOX1
AXL		kinase		-0.323	0.000768	CD274,IFNG,IL17A,IL1B,NOS2,Retnla	141 (10)
NFKBIA		transcription regulator		-0.365	3.85e-08	C3,CCL11,Ccl2,CCL21,CCL3L3,CCL5,Ccl7,CD40,CXCL3,EOMES,GZMK,HLA-A,IL1B,Ly6a (includes others),LYZ,S100A8,S100A9,Tgtp1/Tgtp2,Zfp125	232 (13)
HRH3		G-protein coupled receptor		-0.371	2.02e-14	Acot1,ADRB3,Aldh1a7,CFD,CLEC4D,CTSG,CXCL10,CXCL3,CXCR3,FPR2,IFNG,IGHG1,Ngp,PCOLCE2,PRTN3,RETN,S100A8,S100A9,SERPINA3,TMEM45B,UCP3	119 (4)
NFATC1		transcription regulator		-0.376	0.0372	CXCR5,ICOS,IFNG,IL17A,IL22,PDCD1,TBX21
WNT5A		cytokine		-0.391	0.0258	AREG,BTC,IL1B,LAG3,PDCD1
SFRP1		transmembrane receptor		-0.391	0.0186	CDH1,MLXIPL,PCK1,SCD,SLC2A4
CCL3L3	2.18	cytokine		-0.418	4.93e-08	CCL1,Ccl2,CCL4,CCL5,CXCL10,Cxcl9,IFNG,IL1B
C5AR2		G-protein coupled receptor		-0.422	0.00215	Ccl2,CXCL3,IFNG,IL17A,IL1B	211 (15)
BACH2		transcription regulator		-0.429	0.000815	IFNG,IL12RB2,IL17A,PDE3B,S100A8,S100A9,SATB1,SPIC,STAT4,TBX21,TNFSF4	123 (7)
SLC2A1		transporter		-0.44	0.00152	Gsta4,IL1B,NOS2,NQO1,SLC7A11
Akt		group		-0.447	0.0086	ADIPOQ,Ccl2,CDH1,GSTK1,IFNG,IL2RB,NOS2,SCD	176 (15)
XDH		enzyme		-0.447	0.00397	Ccl2,CXCL3,CYBB,IL1B,SPP1
LATS1		kinase		-0.447	0.022	AREG,BTC,Hmga2,IGSF9B,SPP1
LATS2		kinase		-0.447	0.0299	AREG,BTC,Hmga2,IGSF9B,SPP1
AHR		ligand-dependent nuclear receptor		-0.448	0.000929	ADGRE1,ARG2,ASPN,CCL21,CCL5,CD274,CDH1,CELA1,Ces2c,CXCL10,DCN,EDN1,EFEMP1,FABP4,FASLG,FGFR2,FOS,GSTM5,IFNG,IL17A,IL1B,IL22,ITGBL1,LBP,LTBP1,MPZ,NQO1,OLFML1,PCK1,SAA1,SCD,SEMA3A,SERPINA12,SYT12,TUBA8	276 (17)
SELPLG		other		-0.448	2.86e-05	BTLA,CD160,HAVCR2,IFNG,LAG3,PDCD1
THRB		ligand-dependent nuclear receptor		-0.457	2.48e-05	ABCD2,CCDC125,Ccl2,CLEC10A,CXCL10,Cxcl11,CXCL3,DCN,FGFR3,FOS,FZD6,ID1,IFIT1B,KCNMA1,LPL,ME1,MLXIPL,NUDT7,Oasl2,SH2D4A,SLAMF8,SLC7A11,Sult5a1,THRSP,TNFSF10,TREM1,TSHR,VSTM5	124 (7)
GATA3		transcription regulator		-0.474	0.000508	CCR1,CCR2,CTLA4,Defb1,FOS,ICOS,IFNG,IL17A,IL22,LAIR1,PDCD1,S100A8,S100A9,SPIB,TBX21,Trim30c,ZBTB16	203 (11)
FOS	1.267	transcription regulator		-0.492	0.00273	ADD2,ALDH1A3,C3,CA2,Ccl7,CFD,CHI3L1,CXCL10,Cxcl9,Defb1,FABP4,FETUB,FOS,IGFBP5,Krt2,LAMA3,LPL,MGST1,MPZL2,NQO1,RAP1GAP,RIPK4,S100A8,S100A9,SCD,SEMA3E,TPD52,TREM1,VEGFD
NR1H2		ligand-dependent nuclear receptor		-0.528	1.06e-05	Ccl2,CCL4,CCL5,Ccl7,CD38,CDH1,CXCL10,Cxcl11,DDX60,GBP4,IFNG,IL1B,LPL,NOS2,SCD,SLC2A4,TBX1,TSHR	173 (13)
PRDM1		transcription regulator		-0.54	6.43e-08	ARG2,BCL6,Ccl2,CD160,CXCL3,CYP4V2,FAM167A,FOS,Gsta4,Gzmb,HAL,IFNG,IGHG1,IL17A,IL1B,JCHAIN,LAG3,PCSK6,PDCD1,SLC5A8,ST14,TBX21	222 (15)
SPHK2		kinase		-0.555	0.00296	CCL5,IFNG,LYN,SPIB,TLR7	186 (10)
IL22	-5.109	cytokine		-0.564	1.01e-07	CCL1,CCL3L3,CCL4,CCL5,CD274,CXCL10,CXCL3,Cxcl9,CYP2E1,IFNG,IL17A,IL1B,IL22,LBP,Muc1,NOS2,SAA1,TGM3	81 (3)
CBFB		transcription regulator		-0.574	1.47e-08	CCR5,CD160,CD4,CTLA4,ERMN,FABP4,FASLG,GIMAP1-GIMAP5,GPR83,Gzmb,IL22,IL2RB,IZUMO1R,KCNK5,LTB4R,PDE3B,RGS1,STAT4,TBX21,TLR7	194 (8)
SPARC		other		-0.577	0.028	ARG2,CCL19,CDH1,CFD,CIDEC,CLDN4,CPT1B,GPD1,NPY,PER2,PLET1,SLC7A11
Tgf beta		group		-0.591	0.000438	CCL1,CCL11,CCL4,CCL5,CXCL10,CXCL3,IFNG,Ighg2b	185 (7)
RORA		ligand-dependent nuclear receptor		-0.599	2.22e-08	ABCD2,ACSL6,ATP1B1,Ccl2,CCL3L3,CCL4,CCL5,CD36,CXCL10,Cxcl9,CYP27A1,CYP2E1,CYP2F1,Cyp3a25 (includes others),CYP46A1,ELOVL7,Gstt3,HPGD,IFNG,IL17A,IL17F,IL1B,IL22,KCNK5,LCN2,PCK1,PPP1R3C,RHBG,S100A8,S100A9,Sult1a1,Sult5a1,VLDLR	259 (16)
NCF4		enzyme		-0.6	0.000239	CCR1,IFNG,IL17A,IL1B,ST3GAL6
HNF4A		transcription regulator		-0.607	1.7e-09	ABCD2,ACMSD,Acot1,ADGRB1,ALCAM,APOC2,ATP7B,CD36,CDH1,Cdkn1c,Ces2c,CIDEC,CXADR,CYP27A1,CYP2E1,DSC2,FETUB,FMO1,FZD6,GALM,HLA-A,MAOB,MGST1,mir-142,MLXIPL,MPZL2,MS4A8,Mt3,Nat8f3 (includes others),NPNT,NTRK2,OCLN,PCK1,PDK4,PLA2G4A,PROM1,PTGFR,RNF152,RSAD2,SCD,SPP1,SULT2B1,TMIGD1,TNFAIP6,UGT1A6,VSNL1,WNT10A,XPNPEP2,Zfp114,Zfp125,ZFP36
LRP6		transmembrane receptor		-0.64	0.00204	ALDH1A1,Ccl2,CXCL3,IFNG,IL17A,IL1B,IL22,SPP1	201 (16)
ITGB3		transmembrane receptor		-0.668	0.00396	CD274,CD36,CD40,CSF1,FOS,IFNG	209 (14)
TCF3		transcription regulator		-0.688	0.000132	ADIPOQ,ALCAM,BCL6,BTNL2,CCR2,CD200R1L,CD55,Clec2d (includes others),EAF2,EPCAM,GIMAP4,H2-M1/H2-M9,ICOS,IFI16,IL18RAP,IL2RB,ITGA4,KLF4,LILRB4,Ly6a (includes others),LY6D,MZB1,PARP8,PLAC8,Serpina3g (includes others),SLAMF7,TBX21,ZBP1,ZBTB16
RORC		ligand-dependent nuclear receptor		-0.728	3.81e-07	ABCD2,ACSL6,ATP1B1,CCL5,CD36,CYP2E1,CYP2F1,Cyp3a25 (includes others),ELOVL7,Gstt3,HPGD,IL17A,IL17F,IL1B,IL22,KCNK5,LCN2,NLRP3,PCK1,PPP1R3C,RHBG,S100A8,S100A9,Sult1a1,Sult5a1,VLDLR	137 (7)
ZC3H12A		enzyme		-0.728	0.00218	ADIPOQ,C15orf48,Ccl2,CD38,CTSS,DUSP1,DUSP5,FOS,GBP4,GBP5,ICOS,IFNG,IL1B,LPL,NCF1,NEK7,NOS2,PLEK,TNFRSF1B,ZC3H12D,ZFP36	238 (12)
Cyp2c23		enzyme		-0.772	0.0052	ASPA,Ccl2,CCR2,ITGAM,Stfa2/Stfa2l1
NEIL2		enzyme		-0.775	8.1e-15	BCL6,C3,CCL1,CCL11,CCL19,Ccl2,CCL3L3,CCL4,Ccl7,CCR1,CCR2,CD40,CSF1,CXCL10,Cxcl11,CXCL3,Cxcl3,Cxcl9,FASLG,IFNG,IL1B,LTB,NOS2,SELE,TLR5,TLR6,TLR7	255 (16)
TRAF2		enzyme		-0.778	1.93e-05	CCR1,EBI3,EPCAM,IFNG,IL17A,IL17F,IL22,LILRB4,MPEG1,Muc1,PLBD1,Serpina3g (includes others)	160 (9)
USP19		peptidase		-0.788	0.000196	Ccl2,CES1,CXCL10,DDIT4,IL1B,KLF15,LCN2	92 (7)
GHR	1.964	transmembrane receptor		-0.8	0.0086	Ccl2,CD36,GHR,IFNG,IL1B,NPY,SPP1,TRPV1	235 (17)
TNFRSF9		transmembrane receptor		-0.808	0.0186	Cox8b,IFNG,IL17A,IL1B,PRF1
PLCG2		enzyme		-0.813	3.51e-07	BCL2A1,Ccl2,Ccl7,CD36,CXCL10,Cxcl9,H2-Q5,HLA-A,IFI16,IFIT1B,IFIT3,ISG15,ITGAM,LPL,MMP12,PLA2G4A,SPP1,TNFSF10	252 (14)
SLC7A2		transporter		-0.816	5.4e-05	CCL3L3,CCL4,CXCL10,CXCL3,Cxcl9,IL1B
IRF9		transcription regulator		-0.83	1.2e-07	CDH1,Cxcl9,GBP6,Ifi47,IFNG,Iigp1,IL27,IRF1,Oasl2,RTP4,Tgtp1/Tgtp2,ZBP1	151 (9)
PTPN1		phosphatase		-0.853	0.00326	ADRA1B,Ccl7,Cxcl11,CXCL3,DUSP1,IFNG,Mx1,NOS2,NOX1	234 (17)
LRP5		transmembrane receptor		-0.877	0.00144	ALDH1A1,Ccl2,CXCL3,Gzmb,IFNG,IL17A,IL1B,IL22,SPP1	247 (18)
ELOVL2		enzyme		-0.883	0.00289	CDH1,IL1B,NOS2,SCD
TET2		enzyme		-0.905	0.0209	ASPA,Ccl2,Ccl7,EPCAM,FGL2,IFI16,IFIT3,RSAD2,Spink2,TNNT2,TPBGL,ZBTB16
C3AR1	1.288	G-protein coupled receptor		-0.935	9.63e-06	C3,Ccl2,CCL3L3,CCL5,CD40,CXCL10,DCN,IFNG,IL17A,IL1B,LTBP1	261 (17)
PRKAA		group		-0.94	0.00839	Ccl2,CD36,CXCL10,NOS2	62 (5)
TRIM21		enzyme		-0.946	0.000246	CXCL10,IL17A,IL1B,IL22,Trim12a,Trim30a/Trim30d	96 (4)
SPRY1		other		-1	0.00396	EOMES,FABP7,FGF1,FGF10,FGFR3,ISG15
MAPK8IP1		other		-1	0.000566	EOMES,FOS,IFNG,TBX21
NODAL		growth factor		-1	0.0226	CCL5,CD40,CXCL10,NOS2
ITGB2		transmembrane receptor		-1.026	0.00204	BCL2A1,Ccl2,CXCL10,CXCL3,ICOS,IFNG,TBX21,TNIP3	221 (18)
PTGDR		G-protein coupled receptor		-1.03	0.00107	Ccl2,IFI16,IL1B,NOS2	173 (12)
PTEN		phosphatase		-1.056	0.000644	ADIPOQ,ALDH1A3,AR,BNIPL,CA2,CA3,Ccl2,CD274,CD40,CDH1,CELSR1,CFD,CXCL10,FABP4,FOS,FZD6,GFY,GPR160,GPR75,GPR83,HSPB2,IFNG,IL17A,IL1B,IL22,LAMA3,LDHB,Ly6a (includes others),ME1,Muc1,NOS2,NQO1,NR4A2,PTN,SCD,SCTR,SLC4A11,SLC5A8,SPP1,SPRY2,VNN1,ZEB2	226 (16)
DMRT1		transcription regulator		-1.067	0.0261	ALDH1A1,AR,CDH1,DMRT2,FGF10,FGFR2,Gsta4,HOXB13,ISLR2,IZUMO1R,PRKAR2A,TOX2
IGHM		transmembrane receptor		-1.067	0.0124	Ccl2,CCL4,CCL5,IFNG,IL17A,IL1B
FBXW7		enzyme		-1.076	0.00843	CD36,Cdkn1c,CIDEC,DGAT2,FABP4
FUT8		enzyme		-1.109	0.00397	CD274,FZD6,GSTM3,GSTM5,MMP12
THRA		ligand-dependent nuclear receptor		-1.117	0.0159	Ccl2,CXCL10,Cxcl11,CXCL3,FGFR3,FOS,RCAN2,SYT12,THRSP,TREM1,WNT10B
POR		enzyme		-1.121	0.00392	Acot1,Akr1c14,ALDH1A1,Aldh1a7,BTC,CD36,Ces2c,FGF1,FOXC1,GBP2,GSTM5,Gstm6,Gstt3,HLA-A,LPL,PDK4,PLA2G7,SCD,SERPINA3,TMIGD1,UBD,VNN1
VASP		other		-1.131	0.00431	IL1B,ITGA4,NOS2,Retnla
KDM4A		transcription regulator		-1.131	0.0226	CXCL10,Cxcl11,Cxcl9,KLF5
NQO1	2.906	enzyme		-1.134	0.00712	CCL5,CCR1,CCR2,CSF3R,CXCR3,FPR1,NOS2	227 (12)
AIP		transcription regulator		-1.134	0.0303	AHRR,C3AR1,DUSP1,GNG4,NPY1R,PDE7B,RGS18
IL21		cytokine		-1.157	1.3e-05	ARG2,BCL6,CCL11,Cxcl9,EOMES,Gzmb,HSH2D,IFNG,Ighg2b,IL17A,NOS2	245 (14)
LEPR		transmembrane receptor		-1.172	0.00888	ADGRE1,ADIPOQ,ADRB3,Ccl2,CCL3L3,EDN1,GAP43,IL17A,IL18BP,ITGAM,LCN2,LPL,MMP12,NPY,RETN,SELE,SLC2A4,SMARCD3,TRPV1	250 (18)
PML		transcription regulator		-1.192	0.00552	ADIPOQ,CPT1B,IFIT3,IL1B,LPL,ME1,Mx1,NQO1,OAS2,PDK4,SCD,UCP3	114 (8)
TRAF3		enzyme		-1.195	2.46e-05	CCR1,CXCL10,CXCL3,DGKA,EBI3,EPCAM,IFNG,IL1B,IL2RB,LACC1,LILRB4,MPEG1,PLBD1,Serpina3g (includes others),TBX21	200 (13)
PTPN22		phosphatase		-1.195	7.15e-05	CD274,IL1B,ISG15,LAG3,Mx1,NOS2,PDCD1,Retnla
HPGDS		enzyme		-1.199	0.00839	CCL11,CCL5,IL1B,ITGAM
C5		cytokine		-1.201	1.3e-05	CCL11,Ccl2,CCL3L3,CCL4,CCL5,FASLG,FCGR1A,IFNG,IL17A,IL17F,IL1B	181 (15)
DYSF		other		-1.29	7.39e-05	Ccl7,CD55,CFD,CTSS,CXCL10,DGAT2,GABARAPL1,HLA-A,IFI16,LILRB4,LYZ,MMP12,MPEG1,PLIN1,SCD,SERPINA3,UGT1A6
ANXA1		enzyme		-1.299	0.00246	CCR10,IL17A,IL1B,ITGAM,PLA2G4A,VEGFD	191 (11)
EIF4EBP1		translation regulator		-1.342	0.0196	CCL5,CD40,CXCL10,Cxcl11,IRF7,NOS2
CCR3		G-protein coupled receptor		-1.342	0.000414	Ccl2,CCL5,CCR2,CCR5,SPP1
DUSP5	1.073	phosphatase		-1.342	0.00668	ALDH1A3,CA2,FAM83G,SRXN1,ZFP36
EIF4EBP2		translation regulator		-1.342	0.017	CCL5,CD40,CXCL10,Cxcl11,IRF7,NOS2
NPC1		transporter		-1.348	9.27e-05	CCL3L3,CCR1,CCR2,CCR5,CD8A,CYP27A1,KLF4,LPL,LYZ,MMP8,MYLIP,PLIN4,S100A8,S100A9,SCD,STAT4
RXRA		ligand-dependent nuclear receptor		-1.352	0.00175	ADH1C,ALDH1A1,CD200R1L,CDO1,CTSS,CXCL10,FABP4,IFNG,IL1B,LCN2,LPL,LYZ,MMP12,NPY,S100A8,VDR
DNMT1		enzyme		-1.387	0.0449	Cdkn1c,Gzmb,IFNG,PRF1,VLDLR
ARRB2		other		-1.387	0.0395	Ccl2,CCR2,CXCL3,IL1B,PLA2G4A
PARK7		enzyme		-1.387	0.000671	Ccl2,CCL3L3,IFNG,IL1B,PDCD1	94 (8)
IL2RA		transmembrane receptor		-1.387	0.00431	Gzmb,IFNG,IL15RA,PRF1	139 (7)
LDLR		transporter		-1.388	6.9e-12	ASPN,Ccl2,CCL3L3,CCL4,CCL5,Ccl7,CCR1,CCR2,CCR5,CD274,CD36,CD4,CD40,CD55,CFB,CLEC4E,CPT1B,CTSC,CYP27A1,DUSP1,EBI3,FCGR1A,FGL2,FPR1,FPR2,IFNG,IL1B,IRF7,LAG3,LAIR1,LCN2,LPL,LSP1,LY86,LYZ,MSR1,RGS1,SCD,SELE,Serpinb6b,SLC2A4,SPP1,UCP3,VLDLR,ZBP1	288 (16)
B4GALNT1		enzyme		-1.4	0.00103	C3,C3AR1,C4A/C4B,FOS,IL1B	78 (3)
CIDEC	2.656	other		-1.408	0.0225	Ccl2,Cox8b,CPT1B,DGAT2,PLIN1,SCD
APC		enzyme		-1.412	0.00282	AREG,BTC,CD55,CDH1,CXCL3,DPP4,FGF10,GLI2,ID1,IGFBP5,IL17A,LPL,NOS2,PDK4,PLA2G4A,SPP1	214 (11)
MEX3A		other		-1.414	0.00294	AQP7,CD36,CIDEC,CYP27A1,DCLK1,LYZ,PCK1,PDK4
CBFA2T3		transcription regulator		-1.432	0.00296	CD4,GLI2,IRF6,ITGAM,OVOL1
NRIP1		transcription regulator		-1.435	5.65e-06	AREG,CD36,Cox8b,CPT1B,CYP4B1,IL1B,LDHB,PDK4,SCD,SLC36A2,THRSP,TNFAIP6,TNFSF4
KDM1A		enzyme		-1.443	2.12e-16	ATP6V0E2,C3,C3AR1,C4A/C4B,CCL3L3,CCL4,CD274,CTSS,CXCL10,CYBB,DDX60,FCGR3A/FCGR3B,FGF10,GBP2,GBP4,GLT8D2,Gm4951,HLA-A,IFI16,IFIT1B,IFIT3,Igtp,IRF7,IRGM,Irgm1,ISG15,LAG3,LY86,LYZ,MPEG1,Mx1,OAS1,Oasl2,PDCD1,PHF11,PLIN4,RETN,SLC43A3,SLC7A10,SLFN13,ST18,Trim30a/Trim30d,ZBP1
ABCA4		transporter		-1.455	5.4e-05	C3,CCL3L3,CCL4,CFB,CXCL10,IFNG
Rhox5		transcription regulator		-1.46	0.00189	ADIPOQ,CA3,Cd24a,RETN,SCD,SLC22A4	66 (5)
ZNF106		other		-1.462	0.000102	C3,C4A/C4B,CHRNG,CXCL10,ENPP5,Ifi27l2a/Ifi27l2b,LYZ,MPZ,PMP2,S100A8,SERPINA3
AIM2		other		-1.463	0.000716	CSF1,HLA-A,IFNG,IL1B,LCN2,Ly6a (includes others),TLR7,TNFRSF1B	217 (13)
KLF11		transcription regulator		-1.508	0.00556	CCL11,CCL3L3,CCR2,DCN,EDN1,FASLG,IFNG,IL1B,ITGB8,LTBP1,MMP8,PCK1,TIMP4
NR5A2		ligand-dependent nuclear receptor		-1.554	0.0188	C3,C3AR1,Ccl7,CELA1,CFD,CXCL10,Cxcl9,CYP27A1,FOS,IL1B,TNFRSF1B
RUNX1		transcription regulator		-1.555	6.2e-06	ADAMTSL4,ADD2,ALCAM,CD160,CD4,Cdkn1c,Gzmb,Hmga2,IFIT1B,Igtp,IL17A,IL1B,IRF7,Irgm1,ISG15,KRT80,Ly6a (includes others),mir-142,Oasl2,PLEK,RRP15,RSAD2,SLC4A1,SPP1,ZBP1
HMOX1		enzyme		-1.557	0.000345	CCL1,Ccl2,CXCL10,IFNG,IL17A,IL1B,NCF1,NOS2,SELE	279 (18)
KLF2		transcription regulator		-1.572	0.0191	Ccl2,CCL5,Ccl7,CD36,CD40,FABP4,IL1B
ABCA1		transporter		-1.599	0.00163	ABCA8,ADIPOQ,Ccl2,CCL3L3,CXCL3,DGAT2,GBP6,IL1B,NOS2,SLC2A4	242 (16)
NLRX1		other		-1.664	0.0372	CD40,FASLG,IFNG,IL17A,IL1B,IRF1,OAS1
ATG5		other		-1.664	0.00204	CCL5,CLEC10A,HLA-A,IFIH1,IFNG,IL1B,NQO1,Retnla	247 (17)
ZEB2	1.074	transcription regulator		-1.691	8.02e-05	CCL3L3,CD7,CDH1,CTSG,CXCR5,ESRP1,ESRP2,NKG7,PRTN3,Retnla
LYN	1.007	kinase		-1.695	0.000121	CCL1,Ccl2,CCL3L3,CCL4,CCL5,Ccl7,CD40,CSF1,CXCR5,IFNG,IL17A,IL1B,MITF	188 (13)
TEAD4		transcription regulator		-1.706	8.68e-06	ADIPOQ,CIDEC,Cox8b,DGAT2,EOMES,FABP4,FGFR2,GLI2,IRF6,OVOL1,PLIN1,TFAP2C
MAS1		G-protein coupled receptor		-1.724	5.4e-05	Ccl2,CLEC10A,CYBB,IL1B,NOS2,Retnla
Tcrd		other		-1.729	0.000671	IFNG,IL15,IL17A,IL17F,IL22	239 (14)
ADAM12		peptidase		-1.732	0.000307	ADAMTS15,ADAMTSL5,ADIPOQ,Ccl2,Ccl7,CFD,COL4A5,DCN,DPT,FBLN7,GZMH,IGFBP5,OGN,OVGP1
UCP2		transporter		-1.783	2.85e-06	ADIPOQ,HDC,IFNG,IL1B,LPL,LTB4R,NOS2,SCD	206 (17)
CASP8		peptidase		-1.785	6.43e-05	Ccl27a,CCL3L3,CCR5,CSF1,CXCL10,Cxcl11,IFNG,IL1B,ISG15,NLRP3,S100A9	255 (15)
IL27RA		transmembrane receptor		-1.793	1.68e-09	BCL6,Ccl2,CCL4,CCL5,CCR5,CXCL10,Cxcl11,Cxcl9,EBI3,IFNG,IL17A,IL1B,IL27,LCN2,LTB,TBX21	270 (17)
CD69		transmembrane receptor		-1.812	0.00246	CCL1,CCL19,CCL5,CXCL10,IL17A,IL1B	184 (7)
LRBA		other		-1.89	3.66e-05	Ccl2,CCL3L3,CCL5,CXCL10,IL17A,IL1B,OAS1	142 (10)
MUC13	-1.826	other		-1.89	1.42e-06	CCL4,CXCL3,Cxcl9,CXCR3,FASLG,Gzmb,IFNG
STEAP3		transporter		-1.89	0.0451	ADORA2A,BMP6,Cd24a,KLF15,NUPR1,S100A10,SLC4A1
DMP1		other		-1.897	2.59e-05	1700049E17Rik1,CTSW,EPCAM,F13A1,Fcrls,FGF1,GPR84,NPY,SOX10,SPP1
MED13		transcription regulator		-1.897	3.03e-05	Apoc1,CD36,CIB2,CIDEC,GPD1,NR4A2,NTRK2,SCD,SLC2A4,THRSP,TMEM45B
CYP27B1		enzyme		-1.912	0.013	CCL1,CCL11,CCL3L3,CCL4,IFNG,IL15,VDR
TRAIP		enzyme		-1.914	0.000135	CCL1,CCL11,Cxcl9,IFNG,IL17A,IL1B,IL27	29 (2)
IHH		enzyme		-1.923	2.01e-06	ALDH1A1,BTC,Ccl2,COL9A2,CPT1B,CXCL10,EDIL3,FGFR2,FGFR3,HAPLN1,PDK4,PLBD1,PLIN4,PPP1R1A,PTGFR,Serpinb6b,TMEM182,Zfp185
DIO3		enzyme		-1.927	0.0105	ABCD2,ADAMTS16,ALDH1A1,ART3,ESYT3,FLYWCH2,HLA-A,HR,ISLR2,ITGA4,ITGAM,MSR1,PAQR6,PLEKHB1,PLS1,Prr33,STK32C,SYCE2,TBX1,TMPRSS13
Foxp1		transcription regulator		-1.934	0.0863	CDS1,HOPX,IFNG,PCK1,RASD1
IL17RD		other		-1.937	1.42e-06	Ccl2,CXCL3,Cxcl9,IFNG,IL17A,IL1B,S100A9	144 (6)
USP18		peptidase		-1.937	9.05e-05	Ccl2,CCL3L3,CXCL10,IFNG,IL15,IRF7,ISG15	168 (13)
LGALS1		other		-1.941	0.0009	Ccl2,CCL21,CCR1,CTLA4,NTRK2,PDCD1,SAA1,SPP1	200 (10)
ST8SIA1		enzyme		-1.964	0.00431	C3,C3AR1,C4A/C4B,IL1B
FEM1A		transcription regulator		-1.969	0.00107	Ccl2,CCL4,CXCL10,IL1B	190 (17)
TNFAIP3		enzyme		-1.972	0.0258	Ccl2,CSF1,IFNG,IL1B,NLRP3
SRF		transcription regulator		-1.974	0.0309	CCL5,CD177,CTSG,CYBB,FOS,G0S2,GSTM5,ITGAM,LAMA3,LCN2,MAPK13,Ngp,NPAS4,PRTN3,RAB27B,S100A8,S100A9,SERPINB10
CLUH		translation regulator		-1.974	0.526	HLA-A,Ifi27l2a/Ifi27l2b,ISG15,LCN2
ABCB4		transporter		-1.974	0.00436	ABCD2,Ccl2,CCL21,CCR1,CXCL10,NTRK2,PROM1,SAA1,SPP1
CTLA4	3.042	transmembrane receptor		-1.98	0.00189	CXCL10,EBI3,ICOS,IFNG,LAG3,PDCD1	216 (12)
CD200		other		-1.981	0.0276	CCL3L3,IFNG,IL1B,NOS2
OPA1		enzyme		-1.982	0.0332	IL1B,NLRP3,S100A8,S100A9
CYB5R4		enzyme		-1.982	0.0394	CD36,Gstt3,LPL,SCD
RUBCN		other		-1.982	0.00107	CCL4,GBP2,IFIT3,IL1B
ADGRF5		G-protein coupled receptor		-1.982	0.00107	Ccl2,CCL3L3,CSF1,CXCL3	195 (14)
COX4I1		enzyme		-1.982	0.0394	IL1B,NOS2,PDK4,SLC2A4
THRAP3		transcription regulator		-1.987	0.00839	ADIPOQ,CA3,Cd24a,CFD
SGPP1		phosphatase	Inhibited	-2	0.00613	Cdsn,IL1B,SPINK5,TGM3
MLYCD		enzyme	Inhibited	-2	9.01e-05	CD36,CPT1B,PDK4,UCP3
GLIS2		transcription regulator	Inhibited	-2	0.0182	C3,Ccl2,CXCL10,IFNG
RDH8		enzyme	Inhibited	-2	0.000566	CCL3L3,CCL4,CXCL10,IFNG
STAR		transporter	Inhibited	-2	0.00613	CCL5,CD36,CD5L,SPP1
SMURF1		enzyme	Inhibited	-2	0.00431	CXCL10,Cxcl9,IRF1,NOS2	141 (7)
PCYT2		enzyme	Inhibited	-2	0.0332	CD36,CIDEC,MLXIPL,SCD
Cux1		transcription regulator	Inhibited	-2	9.05e-05	CCL5,Ccl7,CD8A,CXCL10,Cxcl9,KRT75,Tchh
NR0B2		ligand-dependent nuclear receptor	Inhibited	-2.032	0.00163	Ccl2,CD36,CD40,CIDEC,CXCL10,GSTM5,IFNG,IL1B,ISG15,LY6D,NOS2,SCD,SPP1,TLR8	111 (7)
SOCS3		phosphatase	Inhibited	-2.107	6.15e-05	Ccl2,CD40,CXCL10,FOS,Gzmb,IFNG,IL17A,IL1B,NOS2,PCK1	241 (18)
ATF3		transcription regulator	Inhibited	-2.121	0.00246	CCL5,GBP2,GBP4,GBP6,HSPB2,IFNG,NOS2,RSAD2	204 (10)
GSR		enzyme	Inhibited	-2.121	0.00204	AOX1,CD36,Gsta4,GSTM5,ME1,NQO1,SCD,SRXN1
ADORA2A	1.317	G-protein coupled receptor	Inhibited	-2.137	0.392	Ccl2,Cd24a,DGAT2,DUSP1,FOS,IFNG,NAPB,OCLN
FHL2		transcription regulator	Inhibited	-2.137	0.0009	ADGRE1,Ccl2,CLEC10A,CXCL10,IFNG,IL17A,NOS2,OCLN	141 (9)
Ciap		group	Inhibited	-2.138	0.000101	CCL11,Ccl2,CCL3L3,CCL4,CCL5,IL17A,IL1B,IL22	143 (6)
TXNRD1		enzyme	Inhibited	-2.138	0.00204	AOX1,CD36,Gsta4,GSTM5,ME1,NQO1,SCD,SRXN1
UCP1		transporter	Inhibited	-2.138	0.146	ADGRE1,Cd24a,CPNE2,CXCL10,IFIT1B,IFIT3,IFNG,IL1B,MSS51,NUPR1,PCK1,TLR7,TPPP,UCP3
OGT		enzyme	Inhibited	-2.18	0.000236	BTC,Ccl2,CXCL3,DUOXA1,FOS,GAP43,GNG4,IFNG,IL1B,NOS2,SEMA4F	242 (16)
SCGB1A1	12.505	cytokine	Inhibited	-2.216	0.00296	C3,CCL11,FASLG,S100A8,S100A9
KCNK9		ion channel	Inhibited	-2.219	0.122	GAL,LCN2,NR4A2,SNCG,SV2C
ADA		enzyme	Inhibited	-2.219	0.00492	ADORA3,CCL11,Ccl2,CXCL3,MMP12,SPP1
SIGIRR		transmembrane receptor	Inhibited	-2.236	0.000101	Ccl2,CCL3L3,CXCL3,IFNG,IL17A,IL1B,S100A8,S100A9	204 (12)
PPT1		enzyme	Inhibited	-2.236	5.93e-05	Ccl2,CCL4,CXCL10,CXCL3,IFNG
KDM2B		enzyme	Inhibited	-2.236	0.0186	Ccl2,CCL5,Ccl7,CXCL10,EOMES
L2HGDH		enzyme	Inhibited	-2.236	0.00152	CCL3L3,CCL4,CYBB,IL1B,NOS2
GPBAR1		G-protein coupled receptor	Inhibited	-2.236	0.00843	ADGRE1,Ccl2,IL1B,NOS2,SELE
SSB		enzyme	Inhibited	-2.236	0.0155	BAIAP3,C4A/C4B,CXCL3,CYBB,IL1B
mir-135		microRNA	Inhibited	-2.236	0.000239	Ccl7,Cxcl11,IL1B,KLF4,SPP1
CBL		transcription regulator	Inhibited	-2.236	0.022	CCL3L3,CXCL3,IFNG,IL1B,UCP3
Gm20703		other	Inhibited	-2.236	5.93e-05	CXCL10,GBP5,GBP6,IFIT1,IL1B	107 (7)
BCL3		transcription regulator	Inhibited	-2.241	0.000563	CD40,CXCL10,CXCL3,Cxcl9,DUSP5,FOS,IFNG,IL1B	267 (18)
TP73		transcription regulator	Inhibited	-2.271	5.95e-05	ATG4C,C1R,C3,Ccl2,CD55,CXCL10,CXCL3,DDIT4,EDN1,FGFR2,FGFR3,FOXF1,IL1B,KLF5,LY6D,LYZ,MPZL2,NUPR1,SERPINA3,Serpinb6b,SLC4A3,Spink2,SPP1,TBX1,TIMP4,TNFAIP2,WNT10A	163 (11)
PTX3		other	Inhibited	-2.29	0.000255	Ccl2,CCL3L3,CCL5,Ccl7,CCR2,CCR5,FOS,IL1B	222 (16)
TGFB1		growth factor	Inhibited	-2.292	0.000749	AREG,Ccl2,CCL5,CDH1,CXCL10,EOMES,IFNG,IL17A,IL1B,IL2RB,IRF1,ITGAM,Ly6a (includes others),Mx1,NOS2,TBX21	218 (14)
LRP1		transmembrane receptor	Inhibited	-2.299	0.000323	ADGRE1,C1R,C1S,Ccl2,CCL3L3,CCL4,GLI2,IL1B,NOS2,SLC2A4	252 (19)
NR1H4		ligand-dependent nuclear receptor	Inhibited	-2.325	0.000812	ABCA8,ADGRE1,ADRB2,APOC2,Ccl2,FABP7,Gsta4,GSTM5,IFNG,IL1B,ITGAM,LCN2,NOS2,Orm1 (includes others),PCK1,PON1,SPP1,UCP3	245 (18)
STAT3		transcription regulator	Inhibited	-2.327	9.72e-21	ADIPOQ,ALDH1A3,AREG,BCL6,Ccl2,CCL3L3,CCL4,CCL5,CD274,Cdkn1c,CLIC5,CTLA4,CXCL10,CXCL3,Cxcl9,CXCR3,DPP4,DUSP5,ENPP2,EOMES,FASLG,FCER1G,FGL2,FOS,GBP2,GBP3,GBP5,GBP6,Gzmb,HLA-A,IFI16,IFIT1,IFIT1B,IFIT3,IFNG,IGFBP5,Igtp,IL17A,IL17F,IL1B,IL22,IRF1,IRF7,Irgm1,ISG15,ITGAM,KLF5,Klrk1,Muc1,Mx1,NDN,NOS2,NPY,OAS1,OAS2,PCK1,PCOLCE2,PRF1,RSAD2,SAA1,SERPINA3,Serpina3g (includes others),Slfn1,SLFN12L,SLFN13,SLFN…	286 (19)
PRKCI		kinase	Inhibited	-2.333	1.82e-05	CD274,CLDN4,CXCL10,CXCL3,Cxcl9,IFNG,IRF1,IRF7,OAS1	150 (7)
NEDD9		other	Inhibited	-2.333	0.00574	ACSS3,CDH1,FHAD1,Gm5148/Rps23rg1,MAL2,OVGP1,PPP2R2C,TENT5A,Wdr95
EZH2		transcription regulator	Inhibited	-2.354	4.12e-05	ADRB1,Ccl2,CCL5,CCR5,CSF1,CXCL10,CXCR3,EOMES,FGF13,Hmga2,ID1,Ifi27l2a/Ifi27l2b,IFNG,IL12RB2,IL18RAP,PER2,POU2F3,S100A8,S100A9,TBX21,VDR,ZBTB16	126 (8)
P2RY6		G-protein coupled receptor	Inhibited	-2.375	1.28e-06	ADIPOQ,Ccl2,Cox8b,CPT1B,FABP4,IFNG,MPZL2,SLC2A4,TBX1,TBX21	246 (17)
CREBBP		transcription regulator	Inhibited	-2.376	4.29e-05	ADORA2A,BCL6,CA2,CARD6,CCR5,CD160,CTSG,CXCR3,DUSP1,EOMES,FABP4,FASLG,FOS,GIMAP1-GIMAP5,GIMAP4,GIMAP7,HDAC11,HMGCS2,IFIT1B,IFNG,IL17A,IL17F,IL18RAP,IL2RB,IRF6,MDM1,PDE3B,PRF1,RSAD2,RTP4,SH2D1A,SLC6A19,SLC7A11,STAT4,TBX4,TUBA8	55 (2)
DICER1		enzyme	Inhibited	-2.377	0.00207	CCR2,CD160,Cdkn1c,CXCL10,Cxcl11,Cxcl9,EOMES,FGF10,FOS,GBP3,Hmga2,IFNG,IGF2BP1,IL1B,IL27,ITGA4,Klrk1,mir-142,MITF,MRGPRX3,Pou3f1,PRF1,PRKCQ,SEMA3C,SPRY2,TSHR,WNT7B,ZEB2	97 (6)
NFAT5		transcription regulator	Inhibited	-2.382	1.7e-07	AR,Ccl2,Cxcl9,IFI16,IFIT1B,IFIT3,Iigp1,IRF1,IRGM,Irgm1,ITGA4,LAMA3,Ly6a (includes others),Mx1,NOS2,RSAD2,SCNN1A,Slfn1,SLFN13,TNFSF10	155 (9)
RBPJ		transcription regulator	Inhibited	-2.382	0.021	BMP3,Cdkn1c,CSF1,DUSP1,FGF1,FGF10,FGF13,FOS,GDF10,IL17A,IL1B,TDGF1,VEGFD
TRIM14		other	Inhibited	-2.387	5.46e-07	GBP3,GBP5,IFIT1B,IRF7,ISG15,NOS2	143 (6)
NGLY1		enzyme	Inhibited	-2.388	0.0146	CXCL10,Ifi27l2a/Ifi27l2b,IFIT1B,IFIT3,OAS1,RSAD2
S100A8	1.746	other	Inhibited	-2.4	3.34e-05	ARG2,Ccl2,CXCL10,CXCL3,Cxcl9,IL1B,IL22,NOS2	124 (7)
PTPN6		phosphatase	Inhibited	-2.401	0.00188	CCL3L3,CXCL10,IL1B,IRF1,ISG15,LYN,TBX21	256 (15)
PLA2G2D		enzyme	Inhibited	-2.414	9.46e-05	Ccl2,CCR2,IFNG,IL1B,ITGAM,S100A9	234 (11)
ARRB1		transcription regulator	Inhibited	-2.425	0.000908	Ccl2,FABP4,IL17A,IL17F,IL22,LPL,NOS2	214 (14)
CHRNA7		transmembrane receptor	Inhibited	-2.433	0.00734	CCL1,Ccl2,CXCL10,CXCL3,IFNG,IL1B
GPR37		G-protein coupled receptor	Inhibited	-2.433	0.000156	AR,Ccl2,CCL3L3,GLI2,IL1B,NOS2
MALAT1		other	Inhibited	-2.464	0.000164	ADIPOQ,CA3,Ccl2,CFD,CIDEC,ISG15,Neat1,RETN,SELE
TCF12		transcription regulator	Inhibited	-2.53	0.00294	CCR2,CD200R1L,ICOS,IL18RAP,IL2RB,ITGA4,LILRB4,Ly6a (includes others),LY6D,ZBTB16
IKZF2		transcription regulator	Inhibited	-2.534	6.15e-05	Gzmb,Gzmc,ICOS,IFNG,IRF1,IRF7,LAG3,Ly6a (includes others),STAT4,TNFSF4
TNIP1		other	Inhibited	-2.538	2.59e-05	CCR1,CXCL3,IL17A,IL1B,LCN2,MMP8,PRSS27,S100A8,S100A9,Stfa2/Stfa2l1
TGFBR1		kinase	Inhibited	-2.585	1.92e-08	C3,C3AR1,Ccl2,CCL4,Ccl7,CCR1,CCR2,CD40,CDH1,CFB,CXCL10,CXCL3,FGF10,IL18RAP,IL1B,IL22RA2,LTB,OSR1,PDK4,TLR7	148 (10)
mir-155		microRNA	Inhibited	-2.586	0.00259	ARG2,CCL5,CXCL10,Cxcl11,IFIT3,IFNG,IL17A,IL1B,IRF7,Mx1,NOS2	270 (17)
ABCG1		transporter	Inhibited	-2.594	0.000482	Ccl2,CCL3L3,CCL4,CCR5,CXCL3,GBP6,IFNG,IL12RB2,IL17A,IL1B	87 (7)
CD274	1.472	enzyme	Inhibited	-2.611	0.00204	CCL3L3,CXCR3,Gzmb,ICOS,IFNG,NOS2,PDCD1,PRF1	295 (19)
NBEAL2		other	Inhibited	-2.621	5.86e-05	Ccl27a,CCL3L3,CCL4,Ccl7,CXCL10,CXCL3,MITF	243 (16)
BCAP31		transporter	Inhibited	-2.63	0.00149	ADGRE1,Ccl2,CCL3L3,CXCL10,IL1B,SAA1,SCD	179 (13)
HOXA3		transcription regulator	Inhibited	-2.646	0.0372	CCL3L3,CD160,HEY2,ITGA4,PLEK,PRTN3,TNFRSF1B
GFI1		transcription regulator	Inhibited	-2.688	0.00338	BTLA,CARD6,Ccl2,CCR10,CD40,CD7,GIMAP4,IFNG,Iigp1,IL1B,IRAK2,IRF1,Ly6a (includes others),LYZ,SLFN13,STAT4	224 (15)
IL10		cytokine	Inhibited	-2.723	9.87e-12	ARG2,CCL11,CCL19,Ccl2,CCL3L3,CCL4,CCL5,Ccl7,CCR1,CCR2,Cd24a,CD274,CD40,CSF3R,CTSC,CXCL10,CXCL3,Cxcl9,CXCR3,ELAVL1,Fcrls,HCK,IFNG,Igtp,Iigp1,IL17A,IL17F,IL1B,IL22,ITGAM,LTB,LYN,MSR1,NOS2,S100A8,S100A9,SPP1,TLR7,TLR8,TNFSF10,XCL1,ZFP36	242 (14)
SERPINE2		other	Inhibited	-2.724	6.11e-08	CCL19,Ccl2,CCL21,CCL4,CCL5,CXCL10,Cxcl11,CXCL3,Cxcl9,IFNG,IL17A,IL1B,LTB,SELE	180 (10)
CLEC10A	-1.54	other	Inhibited	-2.728	1.74e-05	CLEC10A,IFNG,IL1B,MMP8,S100A9,SLFN12L,Tlr13,TLR7,TLR8,Tnfsf13os,ZBTB16
PRDM16		transcription regulator	Inhibited	-2.791	8.59e-06	CCL5,CXCL10,Cxcl9,GBP3,GBP4,IFIT1B,IRF7,OAS2
LILRB4	1.854	other	Inhibited	-2.828	4.95e-05	CD8A,CLEC4E,CSF3R,CTLA4,Defb1,Gzmb,ICOS,KLRD1
MRTFA		transcription regulator	Inhibited	-2.874	0.000235	CCL5,CD177,Cox8b,CTSG,G0S2,GSTM5,HLA-A,LCN2,LILRB4,MAPK13,Ngp,P2RY1,PRTN3,RAB27B,S100A8,S100A9,SELE,SERPINB10,TBX1
DNMT3B		enzyme	Inhibited	-2.887	0.00612	ADRB1,CASQ2,CCL5,CD36,PPM1J,PPP1R1A,PPP1R3C,RCAN2,ST14,TNNI3,TNNT2,WNT10B
NCOR1		transcription regulator	Inhibited	-2.891	1.29e-07	CXCL10,DDX60,IFIT1B,IFIT3,IL15,IRF7,ISG15,ME1,OAS1,OAS2,Oasl2,Sult5a1,THRSP,ZBP1
ADAMTS12		peptidase	Inhibited	-2.897	1.54e-08	ACOD1,ALDH1A3,CCL11,CHI3L1,CLEC4E,CXCL10,HDC,IL22,LCN2,S100A8,S100A9,TNFAIP2
IKZF1		transcription regulator	Inhibited	-2.898	2.81e-05	CCL19,CCL3L3,CCL4,CD8A,CDH22,CSF1,CXCR3,FASLG,FGF13,Gzmb,IFI16,IFNG,IL15RA,IL22,IL27,LILRB3,NLRP3,OPRD1,PRKCQ,Sult1a1,TBX21,TNNT2,WNT10B	231 (11)
IL10RA		transmembrane receptor	Inhibited	-2.996	3.92e-38	ACOD1,ADH1C,Akr1c14,APOC2,ARG2,ASPN,BATF2,C3,CA2,CCL5,Cd24a,CD300LF,CD36,CELA1,Ces1f,Ces2g,CFB,CLEC12A,CLEC4E,CLEC9A,CSF3R,Cxcl9,CYP2F1,DCN,DDIT4,DPT,EDN1,EFEMP1,EHF,F10,F13A1,Fcrls,FERMT1,FOXF1,GBP2,GBP5,GBP6,GHR,GSAP,Gsta4,GSTM5,Gstm6,HCAR2,HK3,HLA-A,HMCN1,HOXB13,HPGD,IFI16,Ifi47,IFNG,Iigp1,IL15RA,IL17A,IL18BP,IL1B,IRF1,IRF7,IRGM,Irgm1,Klrk1,LCN2,LGALS12,Ly6a (includes others),MAOB,NOS2,OCLN,OG…	201 (6)
RPSA		translation regulator	Inhibited	-3	1.82e-05	CCL5,Ccl7,CXCL3,GBP3,GBP4,Ifi47,IL1B,ISG15,NOS2	282 (17)
ASXL1		transcription regulator	Inhibited	-3	5.14e-05	Apoc1,CFD,Cox8b,G0S2,KLF15,LPL,PLIN1,SCD,SLC2A4	138 (7)
LDB1		transcription regulator	Inhibited	-3.087	0.000545	CARD9,CCR2,CLDN4,CLEC4E,DHX58,DPP4,DUSP15,FBP1,FGFR3,FZD6,GBP5,IFIH1,IFNG,Iigp1,IL34,LSP1,LYN,MITF,MZB1,NLRP1,NOD2,NOVA1,Oasl2,PLA2G4A,PTPN3,RAB32,SPRY2,TBX21,TBX4,THEMIS2,TNFRSF1B,TPD52,VDR,WNK2
ZFP36	1.094	transcription regulator	Inhibited	-3.1	3.39e-05	CCL3L3,CD36,CTSS,CXCL3,CYBB,IFNG,IL1B,LCN2,Ngp,S100A8,S100A9,SPP1,Wfdc21,ZFP36	244 (14)
CISH		other	Inhibited	-3.13	8.48e-09	CCL3L3,CCL4,CD101,CLEC4E,CSF1,CXCL3,Cxcl3,CYP4F2,EDN1,EOMES,Gzmc,HCAR2,HDC,IFNG,IL1B,MMP8,PRF1,SLC7A11,SPP1,TBX21	219 (13)
COP1		enzyme	Inhibited	-3.13	7.96e-07	ACOD1,C3,CCL5,CXCL10,CXCL3,FPR1,FPR2,IFI16,Mx1,SLFN12L
MRTFB		transcription regulator	Inhibited	-3.162	0.00129	CCL5,CD177,CTSG,G0S2,GSTM5,HLA-A,LCN2,LILRB4,MAPK13,Ngp,P2RY1,PRTN3,RAB27B,S100A8,S100A9,SERPINB10
BCL6	1.105	transcription regulator	Inhibited	-3.209	4.83e-05	Ccl2,CCL3L3,CCL4,Ccl7,CD274,CLEC10A,CPT1B,CSF1,CTLA4,CXCL3,EBI3,GABARAPL1,GSTM5,Gzmb,IL17A,IL1B,IRF1,KLHL23/PHOSPHO2-KLHL23,LDHB,Ly6a (includes others),PLA2G4A,SH2D4A,SMPDL3B,TACSTD2	245 (16)
DNASE2		enzyme	Inhibited	-3.265	4.69e-14	Apol9a/Apol9b,CXCL10,DHX58,IFIT1B,IFIT3,IFNG,IRF7,ISG15,Ly6a (includes others),Ms4a4c (includes others),Mx1,OAS1,Oasl2,RSAD2,RTP4,SLAMF8,TNFSF10,ZBP1
RNASEH2B		other	Inhibited	-3.278	6.11e-08	CCL5,CXCL10,DDX60,GBP6,IFIH1,IFIT1B,IFIT3,Igtp,IRF1,IRF7,ISG15,OAS1,RSAD2,RTP4
PSMB11		peptidase	Inhibited	-3.281	5.35e-05	CCL11,Ccl2,CCL5,Ccl7,CLDN4,CTSS,CXCL3,Cxcl9,Gm5431,GNB3,GNG13,ITGAM,LSP1,MT-RNR1,MT-RNR2,NCF1,NR4A2,OCLN,PRSS16,TNFRSF1B,TNFSF10	116 (4)
NR3C1		ligand-dependent nuclear receptor	Inhibited	-3.291	1.02e-10	ADH1C,C1R,Ccl2,CCL3L3,CCL4,CCL5,Ccl7,CCR1,CCR2,CCR5,CXCL10,Cxcl11,CXCL3,Cxcl3,Cxcl9,DDIT4,DGAT2,DUSP1,EDN1,EPB41L4B,FABP4,FOS,GBP2,GPR83,GRIA4,HCAR2,HMGCS2,IFIT1B,IFNG,IGFALS,IL17A,IL1B,IL22,ISG15,LCN2,MMP8,Mx1,NOS2,NPY,NQO1,OCLN,PCK1,S100A8,S100A9,Tgtp1/Tgtp2,TIMP4,Trim30a/Trim30d,VDR,XCL1	255 (15)
N-cor		group	Inhibited	-3.293	0.000165	ADIPOQ,CCL5,CCR1,CD36,CIDEC,CTSS,FABP4,IL1B,MMP12,PCK1,PID1,PLIN1,SCD,SLC2A4,TBX1,TBX4	213 (12)
Nr1h		group	Inhibited	-3.343	3.18e-16	ALDH1A1,APOC2,ARG2,ATP1B1,BMP6,Ccl2,CCL3L3,CCL5,CCR2,CCR5,CD40,CD5L,CLEC4E,CSF1,CXCL10,Cxcl11,EDN1,FGF1,HCK,HLA-DOB,IFIH1,IL15,IL1B,LAT2,LTB,MLXIPL,MYLIP,NLRP3,NOS2,PRKCQ,SCD,SLC2A4,Slfn1,SLFN12L,VLDLR,ZBTB16	162 (8)
TREX1		enzyme	Inhibited	-3.392	4.53e-09	CXCL10,IFI16,Ifi27l2a/Ifi27l2b,IFIT1,IFIT1B,IFIT3,IRF7,ISG15,Ly6a (includes others),OAS1,OAS2,RSAD2
NRAS		enzyme	Inhibited	-3.464	4.62e-05	ANXA8/ANXA8L1,DLX5,GBP2,HLA-A,IFI16,IFIH1,IFIT1B,Iigp1,Irgm1,ISG15,LBP,LCN2,LSP1,NQO1,PKIA,PLEKHO1,Tgtp1/Tgtp2,UGT1A6,VNN1	150 (7)
DUSP11		phosphatase	Inhibited	-3.575	5.37e-11	DDX60,GBP6,Ifi27l2a/Ifi27l2b,IFIT1B,IFIT3,IL1B,IRF7,ISG15,Mx1,OAS1,Oasl2,RSAD2,SLFN13	91 (7)
SCD	1.176	enzyme	Inhibited	-3.603	5.35e-12	ADH1C,ADIPOQ,ADRB3,AHSG,ALDH1A1,ALDH1A3,AR,Ccl2,CCL3L3,CD36,CPT1B,CXCL10,CYP2E1,Defb1,DGAT2,ELOVL7,FOS,G0S2,HR,IFIT1B,IFNG,IL1B,KLF4,LCN2,LPL,MLXIPL,NOS2,PDK4,RETN,S100A8,S100A9,SAA1,SGMS2,SLC2A4,SPP1,SPTLC3,SULT2B1,THRSP,UCP3,VDR	226 (15)
SMARCA5		transcription regulator	Inhibited	-3.691	1.97e-06	ATP8B4,BCL6,BST1,CDH1,CELSR1,CLEC12A,GBP6,Gvin1 (includes others),HLA-A,IL12RB2,IRF7,Ly6a (includes others),LYN,MPZL2,MYL10,NKG7,PADI4,PLAC8,RAB44,RTP4,SEMA4A,SPIB,Tgtp1/Tgtp2,VWCE
RNF31		enzyme	Inhibited	-3.742	6.16e-07	CCL11,CCL19,Ccl2,CCL3L3,CCL4,CCL5,Ccl7,CXCL10,CXCL3,Cxcl3,Cxcl9,IL15RA,IL18BP,IL18RAP,IL1B	211 (13)
STAT6		transcription regulator	Inhibited	-3.85	7.05e-15	Acot1,BCL6,CA2,CCL11,Ccl2,CCL3L3,CCR5,Cd24a,CD38,CIDEC,Clca3a1/Clca3a2,CTSS,CTSW,CXCL10,CXCL3,CYBB,DGKA,DHX58,FABP4,GBP2,GBP3,GBP5,GBP6,GBP7,Gm12854/S100a11,Gzmb,HCK,HMGCS2,IFI16,IFIH1,IFIT1B,IFIT3,IFNG,IGHG1,Ighg2b,Igtp,Iigp1,IL17A,IL17F,IL1B,IRF1,IRF7,Irgm1,ISG15,LACC1,LILRB4,LTB,Ly6a (includes others),LY6D,MMP12,MPEG1,Ms4a4c (includes others),Mx1,PDK4,PLBD1,PLS1,RASSF4,Retnla,S100A10,STAT4,TBX…	284 (17)
DUSP1	1.292	phosphatase	Inhibited	-3.899	1.11e-13	Ccl2,CCL3L3,CCL4,CD40,CIDEC,CLEC10A,CXCL10,CXCL3,DDX60,DUSP1,IFI16,IFIH1,IFIT1,IFIT1B,IFIT3,Ifitm6,Iigp1,IL1B,IRF7,ISG15,Mx1,Ngp,NOS2,RSAD2,RTP4,S100A9,SERPINA12,VNN1,Wfdc21,ZFP36	242 (16)
APOE		transporter	Inhibited	-3.928	9.28e-06	ADGRE1,ADIPOQ,BCAM,C3AR1,Ccl2,CCL3L3,CCL5,CCR5,CD36,CD40,CSF1,CTSS,CXCL3,CYBB,EDN1,FCGR1A,HMGCS2,IFNG,IL17A,IL1B,ITGAM,KLF4,LCN2,LPL,LTBP1,MSR1,MYLIP,NCF1,NOS2,NPNT,PLIN1,S100A8,S100A9,SELE,SERPINA3,SPP1,STAT4	226 (16)
Alpha catenin		group	Inhibited	-4.028	4.72e-05	ADAM33,AREG,C1QTNF2,CXCL10,GAP43,IL1B,IRF1,ITGAM,LAMA2,LYN,LYZ,MMP12,S100A8,S100A9,SAA1,SELE,TDGF1,TNFAIP2,TNFAIP6,ZEB2
HOXA10		transcription regulator	Inhibited	-4.123	5.08e-05	ADIPOQ,CA3,Cdkn1c,CFD,CSF3R,CYP2E1,CYP2F1,ENPP2,ID1,Ighg2b,LAMA2,LCN2,ME1,PTGER3,RNASE4,SCD,THRSP,TNXB
PNPT1		enzyme	Inhibited	-4.217	8.52e-12	Apol9a/Apol9b,CCL5,CXCL10,GBP2,GBP4,GBP6,IFI16,IFIH1,IFIT1B,IFIT3,IRF7,Irgm1,ISG15,OAS1,Oasl2,RTP4,Tgtp1/Tgtp2,Trim30a/Trim30d
ACKR2		G-protein coupled receptor	Inhibited	-4.306	1.31e-19	ACOD1,CCL11,Ccl2,CCL3L3,CCL5,CCR2,CXCL10,Cxcl9,DDX60,DHX58,IFI16,Ifi27l2a/Ifi27l2b,Ifi47,IFIT1B,IFIT3,Ifitm6,IFNG,Iigp1,IL17A,IL1B,IL22,IRF7,ISG15,OAS1,OAS2,Oasl2,RSAD2	119 (6)
TRIM24		transcription regulator	Inhibited	-4.373	1.17e-15	Apol9a/Apol9b,CA2,CCL1,CCL4,CCL5,CXCL10,DDX60,DHX58,GBP2,GBP3,GBP4,Gm12854/S100a11,Ifi27l2a/Ifi27l2b,Ifi47,IFIH1,IFIT1B,IFIT3,Igtp,Iigp1,IRF1,IRF7,IRGM,Irgm1,ISG15,Ly6a (includes others),Ms4a4c (includes others),OAS1,PHF11,PLAC8,PRKCQ,RTP4,SAMHD1,SPP1,Tgtp1/Tgtp2,TRAFD1	170 (10)
PIK3CG		kinase	Inhibited	-4.42	2.89e-19	BCL2A1,Ccl2,CD8A,CTSW,CXCL10,Cxcl9,FCGR3A/FCGR3B,GBP2,GBP4,GBP5,GBP6,GBP7,Gm4951,Gzmb,GZMH,HLA-A,IFNG,Igtp,Iigp1,IL17A,IL17F,IL1B,IL2RB,IRF1,IRGM,Klre1,NOS2,OAS2,PRF1,Tgtp1/Tgtp2,TLR8,TNFSF10,Trim30a/Trim30d,UBD,ZBP1	208 (14)
INSIG1		other	Inhibited	-4.447	2.24e-06	Apoc1,CCL5,CCR5,CLEC4D,CLEC4E,CXCL10,CXCL3,Cxcl3,FABP4,HMGCS2,IFNG,LCN2,LPL,PLA2G7,PRF1,S100A8,S100A9,SCD,STAT4,VNN1
ZC3H12C		other	Inhibited	-4.55	3.37e-18	9930111J21Rik1/Gm12185,CCR2,CCR5,CLEC4E,FPR2,GBP2,GBP6,GBP7,Gm12250,Gm4951,IFNG,Igtp,Iigp1,IRGM,Ly6a (includes others),MPEG1,NOS2,PLA2G7,SLAMF8,Tgtp1/Tgtp2,TLR8	149 (7)
PTGER4		G-protein coupled receptor	Inhibited	-4.55	1.67e-16	APOC2,Ccl2,CCL3L3,CCL4,Ccl7,CD40,CXCL10,Cxcl9,CYBB,EDN1,GBP2,GBP4,GBP6,HAVCR2,HCAR2,IFI16,Ifi47,IFIH1,IFIT1B,Igtp,IL1B,IL27,IRF1,IRF7,IRGM,Irgm1,Mx1,NCF1,NOS2,NOX1,RSAD2,RTP4,Serpinb6b,SLAMF8,SLFN13,SLFN5,SPP1,Tgtp1/Tgtp2,TLR8,TNFSF10,Zfp811	263 (12)
SOCS1		other	Inhibited	-4.975	4.57e-16	ACOD1,CXCL10,Cxcl9,CXCR3,DUSP1,GBP5,GBP6,Gvin1 (includes others),Gzmb,IFI16,Ifi47,IFIH1,IFIT1B,IFIT3,IFNG,Iigp1,IL17A,IL1B,IL2RB,IRF1,IRGM,ISG15,Mx1,NOS2,OAS1,OAS2,Oasl2,Retnla,RSAD2,SELE	281 (16)
TGFBR2		kinase	Inhibited	-5.077	7.62e-09	ACOD1,ADGRE1,ADORA2A,AREG,C15orf48,CCL1,CCL3L3,CCL4,CSF1,CTLA4,DDIT4,DGAT2,EBI3,Fam25c,FFAR4,FPR1,GIPC2,HDC,IFNG,IL2RB,ITGAM,LAG3,LTB4R,Ly6a (includes others),LY6D,MSR1,NOS2,PRSS22,S100A8,S100A9,SAA1,Serpina3g (includes others),Serpinb6b,Serpinb9b,STK32C,SV2C,TACSTD2,TBX21,UPP1,WNT10A
SIRT1		transcription regulator	Inhibited	-5.606	2.48e-14	ADIPOQ,Apoc1,Ccl2,CCL5,CDH1,CELA1,CLEC10A,CPB1,CPT1B,DDX60,DHX58,EBI3,EVPL,FABP4,FGF10,FGFR3,GABARAPL1,GBP3,GBP6,GSTM3,GSTM5,Gstm6,HCK,HLA-A,Ifi47,IFIT1B,IFIT3,IFNG,Igtp,Iigp1,IL17A,IL1B,IL27,IRF7,IRGM,Irgm1,JCHAIN,LAMA2,NECTIN4,NKG7,NOS2,NPNT,NPY,NTRK2,OAS1,OAS2,Oasl2,PCK1,PDK4,PRSS27,RSAD2,RTP4,SCNN1A,SLC36A2,SLC43A3,SLC7A10,TACSTD2,Tgtp1/Tgtp2,Trim30a/Trim30d,TRIM31,VEGFD	256 (14)
Irgm1	1.37	other	Inhibited	-5.716	9.94e-17	Apol9a/Apol9b,Ccl2,CCL5,CXCL10,Cxcl11,Cxcl9,DDX60,DHX58,GBP2,GBP4,GBP5,GBP6,GBP7,IFI16,Ifi27l2a/Ifi27l2b,IFIH1,IFIT1B,IFIT3,IFNG,Iigp1,IRF1,IRF7,IRGM,ISG15,LILRB4,Mx1,NUPR1,OAS1,OAS2,Oasl2,RSAD2,SAMHD1,Trim30a/Trim30d,ZBP1	225 (15)
mir-21		microRNA	Inhibited	-5.761	2.4e-15	AOAH,C1R,CARD6,Casp12,CCL1,CCL19,CCL3L3,CD274,CSF3R,CXCL10,Cxcl3,Cxcl9,DHX58,FASLG,FCGR1A,FGL2,GBP2,GBP3,GBP5,GBP6,GBP7,Gvin1 (includes others),Gzmb,IFI16,Ifi47,IFNG,IGHG1,Iigp1,IL12RB2,IRF1,IRGM,Irgm1,Klrk1,LTB,NLRP3,OAS2,Orm1 (includes others),PER2,PILRB,TBX21,Tgtp1/Tgtp2	241 (12)
CITED2		transcription regulator	Inhibited	-6.907	2.25e-21	ACOD1,C15orf48,C3,Ccl2,CD274,CLEC10A,CLIC5,CXCL10,CXCL3,Cxcl9,CYBB,FCGR3A/FCGR3B,GBP2,GBP4,GBP5,GBP6,GPR141,HCAR2,HK3,HLA-A,HOPX,IFI16,Ifi47,IFIH1,IFIT1B,IFIT3,Iigp1,IL1B,IRF1,Irgm1,ISG15,ITGA4,Klrk1,LPL,Ms4a4c (includes others),NOS2,OAS1,Oasl2,PDE7B,PHF11,PLAC8,Pou3f1,Retnla,RGS1,RSAD2,RTP4,SEMA3C,Serpina3g (includes others),SLAMF7,SLAMF8,Slfn1,SLFN12L,TLR7,TMEM171,Trim30a/Trim30d,UBD,UPP1,VEGFD…	224 (15)
LIMIT		other			0.00437	GBP2,HLA-A
Ck2 alpha		group			0.0382	CXCL10,Mx1
C1QTNF12		other			0.0125	Ccl2,IL1B
BIRC3		enzyme			0.0244	CSF1,IFNG,IL1B
MEF2		group			0.0319	CPT1B,LDHB,SLC2A4
RNA polymerase II		complex			6.97e-06	ADIPOQ,C3,CCL5,CD4,CD40,CDH1,CDO1,Cxcl11,FABP4,FOS,FOXC1,GBP2,GBP7,GHR,Ifi47,IFIT1B,IL17A,IL17F,IL1B,KCNF1,NOS2,PCK1,SPP1,TNNT2
Calcineurin B		group			0.0011	CCR5,CXCR3,ICOS
MKNK		group			0.024	IFNG,SPRY2
Histone h3		group			5.27e-05	ABCD2,ACOT4,ADIPOQ,ADRA1B,ADRB1,Ccl2,CCL5,CD40,DDX4,EOMES,FABP4,FGFR2,FOS,GHR,GKAP1,Hmga2,Ifi27l2a/Ifi27l2b,IFNG,IL17A,IL17F,IL1B,NOS2,POU2F3,PRDM8,RETN,RSPO1,S100A8,S100A9,SCNN1A,TBX1,TBX21,UPP1	100 (3)
MSK1/2		group			0.00437	DUSP1,FOS
IKK (complex)		complex			0.0125	CXCL10,IL1B
NPM1		transcription regulator			0.00296	Ccl2,CSF1,CXCL3,IFNG,MMP8
FIBRINOGEN (family)		group			0.0382	Ccl2,IFNG
LDL		complex			0.0179	Ccl2,Ccl7,IL1B
Angiotensin II receptor type 1		group			0.00261	CCL3L3,CXCL10,NPY
F630028O10Rik	1.635	other			0.0244	Ccl2,IL1B,ITGAM
RC3H2		enzyme			0.0126	ICOS,IFNG,IL17A
MEDAG		other			0.0126	CD36,LPL,PLIN1
FFAR4	3.32	G-protein coupled receptor			0.0319	IL17A,IL1B,IL22
IgG		complex			0.00496	Ccl2,CSF1,FCGR1A	121 (7)
4732491K20Rik		other			0.00825	Ccl2,IL1B,SELE
GBP5	2.098	enzyme			0.0125	IL1B,NLRP3
RNASEL		enzyme			0.00431	IFIT1B,IL1B,IRF7,OAS2
IL23		complex			0.0126	IL17A,IL22,S100A8
ISGF3		complex			0.0011	IFIH1,RSAD2,TNFSF10
SLAMF9		other			0.024	CD40,SPIB
BLVRA		enzyme			0.024	CCL5,CXCL10
FAM120B		other			0.00437	ADIPOQ,PLIN1
HTR7		G-protein coupled receptor			0.024	IL17A,IL1B
HVCN1		ion channel			0.0179	IRF7,Mx1,PCK1
GPAT3		enzyme			0.00496	DGAT2,LPL,SLC2A4
FREM1	1.423	other			0.0125	FREM2,NPNT
BSCL2		other			9.35e-12	ADIPOQ,ADRB3,Ccl2,Ccl7,CD36,CFD,CIDEC,CLEC10A,CYP2E1,FABP4,GPD1,IGFBP5,LGALS12,LPL,MRAP,NAT8L,NOS2,PKP3,RETN,RSAD2,SLC2A4,Sult1a1,THRSP
PDLIM2		other			0.0125	IFNG,STAT4
OLFM4		other			0.0179	Ccl2,CCL3L3,IL1B
CTSC	1.222	peptidase			0.0382	CXCL3,IL1B
COLEC12		transmembrane receptor			0.00437	CXCL10,IFIT1B
FA2H		enzyme			0.0382	SCD,SLC2A4
LRRC8E		ion channel			0.0125	CCL5,CXCL10
MHC II		group			0.000396	CCL3L3,CCL4,CTSS,Ighg2b,Ighg2c,IGKC,IL1B,JCHAIN,RGS1,ZFP36
SLC15A4		transporter			0.0125	IL1B,IRF7
BPIFA1		other			0.0244	CXCL3,IL1B,SCGB1A1
RHBDD3		other			0.0125	Gzmb,IFNG
PRKAG3	10.875	kinase			0.00948	ANXA8/ANXA8L1,ATP1B1,CD36,CD55,Cdkn1c,CYP27A1,DDIT4L,IGFBP5,SLC4A3
CCDC88A		other			0.0179	CXCL3,IL17A,IL1B
HMG20A		transcription regulator			0.00437	CDH1,CXADR
PARP14		enzyme			0.0244	CCL5,CXCL10,ISG15
MARCHF2		enzyme			0.00496	CCL5,CXCL10,IL1B	190 (12)
TMPRSS6		peptidase			0.024	BMP6,ID1
UBL4A		enzyme			0.00496	IFNG,IL17A,IL1B	143 (6)
JPH4		other			0.00437	IFNG,IL17A
Collagen(s)		complex			0.0052	C3,C3AR1,C4A/C4B,CD55,ITGAM
RNF152	1.277	enzyme			0.024	CXCL10,IL1B
SCARA5	2.836	transmembrane receptor			0.00437	CXCL10,IFIT1B
Histone h4		group			0.00117	ADIPOQ,CCL4,CCL5,CD40,CXCL10,FOS,IL1B,IRF1,Mx1,NTRK2,TBX1,TBX4	146 (9)
SLCO1C1		transporter			0.024	ALDH1A1,HR
G6PC3		phosphatase			0.0382	CYBB,NCF1
FREM2	4.373	other			0.0125	FREM1,FREM2
DRD1/5		group			0.024	FOS,NAT8L
ERFE		other			0.0179	CD36,FABP4,ID1
SLC22A3		transporter			0.024	S100A8,S100A9
RGMB		other			0.00496	CDH1,CXCL3,LCN2
CMKLR1		G-protein coupled receptor			0.0405	ADIPOQ,PLIN1,SLC2A4
SFRP5		transmembrane receptor			0.0125	Ccl2,IL1B
SIRT4		enzyme			0.0125	ADGRE1,IL1B
STK40		kinase			0.0196	CCL1,Ccl2,CCL3L3,CCL4,CCR5,FABP4,FGF1,OSR1,TLR5,WNT10A
PRPF19		enzyme			0.00261	PLIN1,PLIN4,SCD
GATAD2A		transcription regulator			0.024	NOS2,S100A9
KLHL22		other			0.0011	Gzmb,IFNG,PDCD1	32 (3)
SARM1		transmembrane receptor			0.00825	Ccl2,CCL3L3,CCL5
IFN type 1		group			0.0126	CXCL10,IFNG,Mx1
MTORC2		complex			0.0382	IFNG,ISG15
Serine Protease		group			0.000288	Ccl2,IFNG,NOS2	167 (10)
TAF1C		transcription regulator			0.0126	GLI2,IRF6,OVOL1
PARG		enzyme			0.024	IL1B,NOS2
ABCC1		transporter			0.00261	CYBB,NCF1,NOX1
DIO1		enzyme			0.024	HR,UCP3
TXK		kinase			0.00496	EOMES,IFNG,IL2RB
ABCD1		transporter			0.0179	ABCD2,IL1B,NOS2
STAP2		other			0.0405	CCR1,CCR2,CXCR3
TFEC		transcription regulator			0.0182	CSF3R,F13A1,GBP7,S100A9
ERCC2		enzyme			0.00261	CPT1B,FABP4,UCP3	158 (9)
GPR132		G-protein coupled receptor			0.0179	Ccl2,IFNG,SELE
LAIR1	2.109	transmembrane receptor			0.024	IFNG,IL17A
SELL		transmembrane receptor			0.0382	IFNG,IL1B
DEF6		other			0.0405	FOS,IFNG,IL17A
SIRT2		transcription regulator			0.00825	CXCL10,ISG15,Oasl2	155 (10)
STX11		transporter			0.0125	IFNG,IL1B
JUNB		transcription regulator			0.00255	C3,C3AR1,CCL3L3,Ccl7,CFD,CXCL3,Cxcl9,LCN2,PLIN1,SCD	167 (7)
AGT		growth factor			0.0179	Ccl2,CCL4,OCLN
SCARA3	1.305	transmembrane receptor			0.00437	CXCL10,IFIT1B
PPP2CA		phosphatase			0.00825	Cxcl11,Cxcl9,IRF7	83 (3)
TYR		enzyme			0.00496	CCR1,CCR2,CXCR3
NTS		other			0.0179	CCL5,FOS,IFNG
MED14		transcription regulator			0.0011	CD36,CIDEC,FABP4
KHSRP		enzyme			0.0125	IL1B,NOS2
POU2F1		transcription regulator			0.000169	Aldh1a7,AOX1,BCL6,CD55,CDO1,DDIT4,GBP2,GSTK1,GSTM3,GSTM5,IL17A,SLC7A11
RXRB		ligand-dependent nuclear receptor			0.000396	CD200R1L,CTSS,CXCL10,IFNG,IL1B,LCN2,LYZ,MMP12,NPY,S100A8	95 (5)
TFAP4		transcription regulator			0.0319	GLI2,IRF6,OVOL1
RAG2		enzyme			4.67e-05	CCL11,CD4,CXCL10,Cxcl9,IFNG,IL1B,IRF7,ISG15,KLF5,Mx1	31 (2)
NRG4		growth factor			0.0405	CIDEC,ME1,SCD
PRF1	2.042	transporter			0.00152	Ccl2,CCL3L3,CXCL10,IFNG,IL1B	263 (17)
LYZ	1.928	enzyme			0.0125	IL1B,LYZ
GSTP1		enzyme			3.48e-05	B3GNT5,C10orf90,CD55,Cxcl11,CYP2E1,Cyp3a25 (includes others),E330013P04Rik,Fam13a,GNAZ,GPC2,GPR83,IL22RA2,ISLR2,KCNK2,KRT27,PON1,PRSS16,RAB36,RRP15,SERPINB12,SLC7A11,SPIC,Tchh,THRSP,TMOD2,UGT1A6
GLI1		transcription regulator			0.0186	BCL2A1,Ccl2,CSF1,FASLG,GLI2
B4GALT1		enzyme			0.0126	Ccl2,CCL3L3,CXCL3
CD93		other			0.024	CCL21,IL22
PTPN2		phosphatase			0.0052	CCL3L3,Cxcl11,Cxcl9,IFNG,NOS2	250 (15)
DSCAM		other			0.0125	NTRK2,UNC5A
miR-223-3p (miRNAs w/seed GUCAGUU)		mature microRNA			0.0382	IL1B,SLC2A4
mir-28		microRNA			0.000288	BTLA,HAVCR2,PDCD1
mir-139		microRNA			0.00437	EOMES,PRF1
LPL	1.393	enzyme			0.022	CD36,FABP4,PDK4,SLC2A4,UCP3
CASP4		peptidase			0.0382	IFNG,IL1B
mir-150		microRNA			0.0405	Gzmb,IFNG,Klrk1
DNMT3L		transcription regulator			0.00496	Cdkn1c,EPCAM,SNRPN
F3		transmembrane receptor			0.00496	Ccl2,IFNG,IL1B	187 (12)
AMBP		transporter			0.00261	Ccl2,CXCL3,IL1B	99 (6)
CCL21	3.246	cytokine			0.0319	CXCL10,Cxcl9,IFNG
SLC1A1		transporter			0.0125	DRD1,FOS
CD14		transmembrane receptor			0.000693	CCL1,Ccl2,CCL3L3,CCL4,IFNG,IL1B,MSR1	196 (13)
MACROH2A1		other			0.00261	CD36,LPL,THRSP
EEF1D		translation regulator			0.00437	CDH1,ITGA4
HDAC3		transcription regulator			0.000482	CD36,CD55,CDH1,IL1B,ME1,MMP12,SCD,SPP1,TBX1,TBX4	68 (5)
PLCE1	1.017	enzyme			0.0126	Ccl2,CCR2,CXCL3
CSF3		cytokine			9.05e-05	ADGRE1,CXCL3,ITGAM,Ly6a (includes others),LYZ,MMP8,TNFSF10
FGG		other			0.0382	IL1B,NOS2
HPN		peptidase			0.0405	CPT1B,LTBP1,TBX1
EIF2S1		translation regulator			0.013	ACP3,CHAC1,NUPR1,PLIN4,Serpina3g (includes others),SERPINA9,SLC7A11
UGDH		enzyme			0.0125	CDH1,SPRY2
TRB		transmembrane receptor			0.0394	CD4,CD8A,CXCR3,IFNG
FECH		enzyme			0.0449	Ccl2,CYP27A1,CYP2E1,CYP2F1,Cyp3a25 (includes others)
JUND		transcription regulator			3.08e-06	C3,C3AR1,Ccl7,CFD,CTLA4,CXCL10,Cxcl9,CYBB,IFNG,TBX21	278 (17)
MAPK12		kinase			0.0319	EFEMP1,IL17A,IL1B
TNFRSF25		transmembrane receptor			0.0405	IFNG,IL17A,SELE
GNAZ	3.235	enzyme			0.0011	CCL4,CXCL10,IFNG
UPF2		other			0.0125	CCL5,CXCL10
RB1CC1		other			0.000288	ALDH1A3,CCL5,CXCL10	106 (7)
PILRB	1.672	other			0.024	IFNG,IL1B
HLA-A	1.687	other			0.000566	HLA-A,Klrk1,LAG3,PDCD1
CR1L		transmembrane receptor			0.00825	C3,IFNG,IL1B
Orm1 (includes others)	4.41	other			0.00261	Ccl2,IL1B,NOS2
FSTL1		other			0.00496	Ccl2,IL1B,NLRP3	121 (7)
GRIP1		transcription regulator			0.0125	FREM1,FREM2
GNB2		enzyme			0.0292	CCL3L3,CCL4,CXCL3,DUSP1,IL1B,NR4A2
MTTP		transporter			0.0292	CCL3L3,CCL4,CD36,CFD,CIDEC,CXCL3
SLC12A3		transporter			0.024	Ccl2,IFNG
CXCR4		G-protein coupled receptor			0.0244	DLX5,ID1,ZBTB16
SELE	1.241	transmembrane receptor			0.00825	Ccl2,CCL3L3,IL1B	267 (18)
IL17RB		transmembrane receptor			0.0382	CCL11,Ccl2
KRAS		enzyme			0.000101	Apoc1,BCL2A1,CCDC125,CDH1,CHI3L1,CLEC10A,CSF3R,CYBB,EPCAM,IFIT1B,IL1B,ITGAM,Ly6a (includes others),MSR1,NCF1,NLRP3,NOS2,Oasl2,SCD,SH2D4A,SLAMF8,SLC7A11,TNFSF10,VSTM5	167 (12)
GLI2	1.164	transcription regulator			1.79e-06	CCL1,CCL11,CCL3L3,CCL4,CCL5,CCR1,CCR5,CXCL10,CXCL3,GLI2,IL15,IL1B,IRF6,OVOL1,SPP1
PLA2G4A	1.23	enzyme			0.0405	Ccl2,GSTM5,NOS2
PIAS4		transcription regulator			0.00496	Cxcl9,IL1B,IRF1	28 (2)
MMP13		peptidase			0.0382	Ccl2,CCL4
MAP2K2		kinase			0.00825	ACSBG1,AREG,IL1B
IGFBP3		other			0.024	ADIPOQ,RETN
CD2		transmembrane receptor			0.00437	CD4,CD8A
ABCB1		transporter			0.00378	ABCD2,BTNL2,Ccl2,CCL3L3,DDIT4,IFNG,IL15,IL17A,IL1B	268 (17)
AMACR		enzyme			0.024	IFNG,IL17A
KCNE3		ion channel			0.00153	4930486L24Rik,ACP3,EPN3,HEPHL1,HMGCS2,Iglv1,JCHAIN,KCNK5,KLF4,NR4A2,STAT4,TNFAIP6
PRSS8		peptidase			0.0382	IL1B,OCLN
P2RY4		G-protein coupled receptor			0.00825	MMP8,SELE,TIMP4
DCTN4		other			0.00437	CCL5,CXCL10
RAC2		enzyme			0.0012	CCL1,CCL3L3,CCL4,CCR5,Cd24a,FOS,GCSAM,IL1B,STAT4	134 (10)
P2RX4		ion channel			0.00825	Ccl2,CXCL3,IL1B	120 (7)
OGG1		enzyme			0.0179	CCL3L3,IFNG,IL1B
CTSB		peptidase			0.0319	CXCL3,IL1B,NOS2
KIDINS220		transcription regulator			0.0382	FOS,IFNG
PIK3C3		kinase			0.0382	CD40,HLA-A
MSH2		enzyme			0.0126	IGHG1,Ighg2b,IGKC
FCER1A		transmembrane receptor			0.0182	Ccl2,CCL3L3,LAT2,SLC2A4
PTAFR		G-protein coupled receptor			0.0382	CCL3L3,IL1B
ATF1		transcription regulator			0.024	PDE3B,UCP3
CARM1		transcription regulator			0.00613	C3,Ccl2,CXCL10,CXCL3
EP300		transcription regulator			0.00058	ADIPOQ,ADORA2A,AR,BCL6,CA2,CARD6,CD160,FABP4,GIMAP1-GIMAP5,GIMAP4,GIMAP7,HDAC11,HMGCS2,ID1,IFIT1B,IL17A,IL18RAP,IRF6,MDM1,NOS2,PCK1,PDK4,RSAD2,RTP4,SH2D1A,SLC6A19,SLC7A11,STAT4,TUBA8	58 (3)
MAP3K5		kinase			0.0179	Ccl2,Ccl7,CYBB
ACSL4		enzyme			0.0011	Ccl2,CCL5,NOS2
MMP2		peptidase			0.000666	CCL11,Ccl2,CCL5,CD36,CITED4,IL1B,MLXIPL,PDK4,SLC2A4
LCP2		other			0.0244	IFNG,ITGAM,ZBTB16
A4GALT		enzyme			0.024	IRF1,NOS2
RGS10		enzyme			2.3e-06	BCL6,CCL11,CCL19,CCL3L3,Ccl7,CCR1,CXCL10,Cxcl11,CXCR3,IFNG,IL1B,IL2RB,ITGAM,Retnla,TNFRSF1B	244 (18)
Saa3		other			0.022	CCL5,S100A8,S100A9,WNT10B,WNT7B
SH3RF1		enzyme			0.0011	EOMES,IFNG,TBX21
DPP4	1.791	peptidase			0.0179	CDH1,FABP4,IFNG
N4BP1		enzyme			0.0244	CCL3L3,CCL4,CCL5
AGTR1		G-protein coupled receptor			0.0146	DUSP1,EDN1,FOS,GSTM5,Gstm6,MGST1
UBA7		enzyme			0.0126	DHX58,ISG15,OAS1
CD163		transmembrane receptor			0.00261	Ccl2,CCL5,CD36	157 (10)
CCL22		cytokine			0.024	CCL3L3,CXCL3
MAP2K6		kinase			0.024	IFNG,ISG15
SLC9A3		ion channel			0.000191	CCL5,CELA1,Ifi47,IFNG,Igtp,NOS2,Tgtp1/Tgtp2,UPP1	186 (7)
CTBP1		enzyme			0.0382	CDH1,OCLN
ADAM8		peptidase			0.0382	CCL5,CXCL10
NEK6		kinase			0.0179	CXCL10,FGL2,RGS1
IFNGR2		transmembrane receptor			0.000288	GBP3,IFNG,IRF1	141 (7)
MMP8	1.701	peptidase			0.024	CCL3L3,CXCL10
CPT2		enzyme			0.024	CPT1B,ELOVL7
SELP		transmembrane receptor			0.0179	ADIPOQ,CCL3L3,IL1B
ACVR1C		kinase			0.024	ADRB3,NPY
IL9		cytokine			0.0179	Ccl2,Ccl7,IFNG
NFKBIB		transcription regulator			0.00152	CARD6,Casp12,DAPK1,IL1B,TNFSF10
F2		peptidase			0.0405	ADIPOQ,Ccl2,CD36
RGCC		other			0.00496	IL1B,NOS2,SCD	108 (4)
GNB1		enzyme			0.0292	CCL3L3,CCL4,CXCL3,DUSP1,IL1B,NR4A2
OTULIN		peptidase			0.024	ID1,TMEM100
MOGAT1		enzyme			0.0405	Ccl2,CXCL10,HMGCS2
IFRD1		other			0.0319	DGAT2,LAMA2,SPP1
SHOX2		transcription regulator			0.00261	ADRB3,FGF10,FGFR2
TBC1D4		other			0.0125	ADIPOQ,SCNN1A
ETS2		transcription regulator			0.0462	mir-142,MSR1,PCSK6,Tlr13
ZBTB7B		transcription regulator			0.0336	CCL3L3,CD4,CD8A,CD8B,IFNG,IL17A,KLF4
CNOT3		other			0.0405	CPT1B,HSD17B6,PDK4
NLRC5		transcription regulator			0.00825	CD40,HLA-A,IL1B
ZRANB1		peptidase			0.00437	IFNG,IL17A
SNX1		transporter			0.0382	CYBB,NOX1
SLC6A1		transporter			0.0244	IFNG,IL17A,TBX21
FOXH1		transcription regulator			0.024	ALDH1A1,ALDH1A3
TNFAIP8		other			0.0011	CXCL3,IL17A,IL1B
TH		enzyme			0.00437	FOS,NPY
MAP3K4		kinase			0.0179	CDH1,IFNG,SELE
HSPD1		enzyme			0.0126	Ccl2,CXCL3,IL1B
GIPR		G-protein coupled receptor			0.0319	Ccl2,Ccl7,IL1B
TLR6	1.065	transmembrane receptor			0.0244	CCL5,IFNG,IL1B
SDC1		enzyme			0.00825	Ccl2,CXCL3,IFNG	151 (10)
MYH6		enzyme			0.00261	CXCL10,IFNG,IL17A
RAG1		enzyme			3.14e-05	CD4,CXCL10,Cxcl9,IFNG,IL17A,IL17F,IL1B,IRF7,ISG15,Mx1,SDC2,TLR7	187 (7)
GAST		other			0.0179	GLI2,IFNG,IL1B
HNRNPU		transporter			0.024	IL1B,SPP1
ELF4		transcription regulator			0.0126	DUSP1,DUSP5,PRF1
PAX3		transcription regulator			0.0405	FABP7,MITF,SOX10
CNR2		G-protein coupled receptor			0.0332	Ccl2,CXCL10,IFNG,IL1B
VTN		other			0.0125	CXCL3,IL1B
TYROBP		transmembrane receptor			0.0414	IFNG,IL1B,ITGAM,PLEK,SPP1,TNFRSF1B
GNPAT		enzyme			0.00437	Ccl2,IL1B
RARRES2		transmembrane receptor			0.00289	ADIPOQ,CCL5,PLIN1,SLC2A4	166 (7)
BATF		transcription regulator			0.0128	CTLA4,IL17A,IL17F,IL22,ITGA4
KCNA3		ion channel			0.0126	CTLA4,IFNG,IL17A
SSTR2		G-protein coupled receptor			0.0405	FOS,HDC,LPL
PPP5C		phosphatase			0.00825	CD36,FABP4,PLIN1
POLG2		enzyme			0.0125	IFIT3,RSAD2
BRD2		kinase			0.0319	Ccl2,IL1B,SLC4A1
FLT3		kinase			0.000671	CXCL10,IFIT3,IFNG,IRF7,Mx1
MRC1		transmembrane receptor			9.01e-05	ACOD1,CCL5,CXCL10,NOS2
CAPN1		peptidase			0.0382	CCL1,Ccl2
AEBP1		peptidase			0.0179	Ccl2,CD36,NOS2
SERPIND1		other			0.00496	Ccl2,IL1B,KLF5
IFNLR1		transmembrane receptor			3.99e-11	CCL3L3,CCL4,CCL5,CLEC4D,CLEC4E,CSF1,CXCL10,Cxcl11,CXCL3,Cxcl3,IFIH1,IFIT1B,IFIT3,IL1B,IRF7,ISG15,RSAD2,TNFAIP2
POU1F1		transcription regulator			0.0382	NPY,SLC5A5
KIT		transmembrane receptor			6.38e-09	Ccl2,CCR2,CD274,CXCL10,CXCL3,Cxcl9,Ifi47,IFIT3,IFNG,Igtp,IL17A,IL27,IRF1	237 (17)
EHMT2		transcription regulator			0.0332	DDX4,IL17A,SNRPN,TDRKH
Wfdc17		other			0.0382	Ccl2,IL1B
ADORA3	1.046	G-protein coupled receptor			0.024	IRF1,NOS2
Eda		other			0.00825	AREG,WNT10A,WNT10B
RC3H1		enzyme			5.14e-05	CCL1,CCL4,CCL5,ICOS,IFNG,IL17A,IL1B,SPP1,TNFRSF1B	157 (7)
Ifna4		other			0.0382	IRF7,ISG15
P2RX7		ion channel			0.0125	IL1B,NLRP3
PILRA		other			0.0382	Ccl2,IL1B
Clec2d (includes others)	1.185	transmembrane receptor			0.0382	CCL5,CXCL10
POU2F2		transcription regulator			0.0182	Aldh1a7,BCL6,BTLA,CXCR5
IL36A		cytokine			0.00397	Ccl7,CXCL3,IFNG,IL17A,IL1B	27 (2)
SLC19A1		transporter			0.00825	Ly6a (includes others),OR2V1,Trim30a/Trim30d
SIRPA		phosphatase			0.0319	Ccl2,CCL3L3,CCL5
SMAD6		transcription regulator			0.0125	IFNG,NOS2
ENPP2	1.79	enzyme			0.00825	ADIPOQ,ENPP2,FABP4
TNFSF18		cytokine			0.024	IFNG,IL17A
TAS1R3		G-protein coupled receptor			0.024	CHRM3,SLC5A1
UCHL3		peptidase			0.0179	ADIPOQ,FABP4,SLC2A4
