# Supplementary material for: Histone deacetylases inhibitor chidamide synergizes with humanized PD1 antibody to enhance T-cell chemokine expression and augment Ifn-γ response in NK-T cell lymphoma
Source: eBioMedicine. 2022 Dec 31;87:104420. doi: 10.1016/j.ebiom.2022.104420 (PMC9823149; doi:10.1016/j.ebiom.2022.104420)
Supplement: Supplementary Table S3 [file mmc3.xlsx]

## Sheet: Sheet1
Supplementary Table 3. Summary of shared and nonoverlapping differentially expressed genes in RMA CDX with PD1 antibody and romidepsin treatments
Only PD1 vs control	Only FK vs control	Only combi vs control	PD1 vs control AND FK vs control NOT combi vs control	PD1 vs control AND combi vs control NOT FK vs control	FK vs control AND combi vs control NOT PD1 vs control	PD1 vs control AND FK vs control AND combi vs control
Gm44963	Clec5a	Hrh2	Gm13832	Wisp3	Atp6v0d2	Gm10774
Foxc1	Cst7	Pla2g2e	Mgst1	Ly86	Gm13571	Cyp4b1
Enthd1	Gm21887	Tmie	Ccdc149	Ccl24	Hpgds	Serpina1e
Cdcp1	Gm10605	Gm43006	Zfand4	Fer1l5	Kcng3	Tgfa
Ppp4r1l-ps	Gm45884	G530011O06Rik	Tmem147os	Hspa4l	Hspb8	Ltbp1
Grin1	Gm26517	Gm15326	Cplx3	Gm16310	BC048562	Chst4
Parm1	4930515G16Rik	Gm17168	Kcnk5	Gm830	4930426I24Rik	Lcn2
Marveld2	Cd59a	Slpi	Eln	Ccl11	Cd177	Slc5a3
Gm15558	Ltbp3	Gm5431	Rfx3	Chil1	Dnm3	Capn6
Cp	Kcnf1	Mkrn2os	AC124399.1	Gm44850	Aoah	Gm10505
9130213A22Rik	Capn12	Apol7b	Lgr5	Gm26964	Gpnmb	Gm7816
Irx2	Nefl	Rimkla	Negr1	H2-DMb1	Itgax	Nxph1
Fgf10	Gm26520	Gm37052	Inpp5j	Atp6v1c2	Gm16158	Hspa1a
Ly6i	Gm16602	Cnr2	Ngfr	G0s2	Gm29123	Pla2g16
Adgra3	Trim21	Dnajb4	Myocd	Gm15411	AC159809.2	AC159649.1
C330018D20Rik	Bicd1	Csf1r	Gm37034	Gm10069	Gpihbp1	Gm1305
Gm42586	Gm43292	4933413G19Rik	4833422C13Rik	Cfap46	Rhod	Dnaja4
1700028E10Rik	Il10	Gm28892	Car5b	4933431E20Rik	Tlr8	Ephx2
Fam228a	Gm43481	Gdf3	Gm45896	Rnasek	Nlrp1b	Fam213a
Stox2	Gm2762	Cdr2	Zbtb20	AC034099.1	Car4	Pglyrp1
Nudt17	Prrt1	Gm21738	Nphp3	Gm43949	Gm20522	Sntb1
Gm42895	Pparg	AC124732.3	Hs3st1	F8	Tmem132e	Hspa1b
Csn1s2a	Peg13	Epha4	Plekhb1	H2-Bl	Ahsa2	Clu
Tenm4	Gm43300	Gm1110	AC061963.1	Ovol1	Cd300lb	Ces1f
Rnu3b4	Bmp3	Xcr1	Plekhh2	Slc3a1	Fam83f	Homer2
Tbx2	Bex3	Slc6a2	Cpe	Gnal	Stra6l	Slc1a3
Cbln3	Wnt2	Cxcl16	Gimap7	Tdrp	Gm16548	Cd36
Gcnt1	Gm8969	Gm21748	Cd24a	Gm44503	Gm16587	Osbpl10
Gm20687	Gm43197	Apc2	Ribc1	Cxcl12	Mall	Bmp4
Rasl2-9	Kif1a	Gm26583	Egr3		Zfp366	Gm10593
Tgtp2	Adamts9	Gm15489	Prss12		Mir6377	Pcdhga12
4930404N11Rik	Fgd4	H2-Eb1	Cx3cl1		Dedd2	Gm26671
Xrra1	Hes7	Gm43178	Gm37121		Amot	Hoxb2
Car9	Clec3b	CT030170.6	4833403J16Rik		Hydin	Cyp2e1
Slfn4	Ska2	Rbm44	Dll1		Prss34	Gm37552
Lrrc75b	Kcna3	Tnni3k	Rasgrp3		Pcdhb9	Dnaja1
Adora3	Tmem37	Gm28379	Epb41l4b		C1qa	Gm12403
K230015D01Rik	Klhl32	Prr18	Nudt12		Pla2g7	AC131777.1
B430306N03Rik	Npdc1	Gdf15	Spo11		Wnt7b	Camsap3
Lrp2bp	Mmp10	Zkscan2	Mapk13		Dpyd	Gm13303
Trf	Anxa8	AC153958.1	Irf6		Tnfsf9	Saa1
Cdh3	Kcnk3	Kcnk13	Gm2163		A430106G13Rik	Crlf1
Naaladl2	Islr	E230020D15Rik	Ntng1		Dach1	Bhlhe22
Ifi44	Srgap3	Ccl20	2600014E21Rik		Vnn1	Gm42670
Sult5a1	Cd200r4	Trib3	Fgfr3		Olfr78	Kcnd3
Fhdc1	Tal1	Dnajb1	E230016M11Rik		Mc2r	Gm45470
Fam228b	Gm37008	Mertk	Cdh1		Ctss	Rbp7
Erfe	Chpt1	Mmp8	Esyt3		Ngf	Chrdl1
Rtp4	Gm26542	Mrgpra2b	Adhfe1		Fam57b	Irs1
Gm37073	Eva1c	Cx3cr1	B3galt2		Gpr45	E330020D12Rik
A2m	Trpv1	Pirb	Mc1r		Vtn	Vwce
AC133650.2	Gbgt1	Fcrls	Fam185a		Ngp	Ltf
Cblc	Crabp1	Gm4482	Platr22		Retnlg	Vmn1r184
Xcl1	Ankrd35	Tmc5	Plekhg6		Best2	Lhx8
Zkscan4	Camp	Ccr3	Cys1		Zfp292	Hsph1
Gm8189	Adam4	Gm16174	Adamts16		Scx	P3h2
Npas4	Lyl1	Gm13858	Gm13857		Itih3	Gm15542
Cxcl10	Spa17	Ighv1-82	Gm10369		S100a8	Gm6335
Nmnat3	Gm6977	Cdkn2a	M1ap		Gm43172	AC123694.3
Aloxe3	Kcnq5	Cxcl2	Mal2		1700007E05Rik	Ghr
Tbc1d30	Gprc5a	Gm4734	Thrsp		Gm9903	Tnfaip6
Rnf135	Prlr	Itgad	Ildr2		A330044P14Rik	Trp63
Mgl2	Gm27222	Mfsd6l	Cd55		Adtrp	Echdc3
C77370	Gucy2c	Dll3	Rhou		Gm42417	Olfr313
Slc34a2	Lrif1	Gm12161	Lmx1b		Tmem252	Alpl
Gm5946	Gm8738	Rrad	Impg2		Has1	Gm38243
E030013I19Rik	Cysltr2	Ces2d-ps	Ffar4		C1qtnf7	Gm3892
Pcsk4	Micu3	Cd300c2	Hpgd		Clec7a	Has2
Gm16229	Tfec	Olfr543	Gm12000		Hk3	Bricd5
Gm35000	Nmd3	Gm44556	Gm3893		Tmem144	Nme5
Gm27505	Gm16576	Gpr137b	Gm21969		Plin5	Hsp25-ps1
1810011O10Rik	Lrrn4cl	Trav14-1	AC163350.2		Enpp6	Maob
Rxfp2	Gm29361	2810030D12Rik	Egf		Tmem179	Gm8337
Chic1	Ankrd55	Marco	Lurap1l		Gpr25	Gm6210
Scd1	Gm44567	Stab2	Gm43518		Cmbl
Folr1	Zfhx2	Spsb4	Samd5		Ptprr
Dbh	AC122876.1	Ceacam10	Cep83os		Nat8f7
Gm17511	Ccdc152	Gm38037	Nlrp2		Fabp4
Srpx	4732416N19Rik	Enpp3	Proca1		AC126459.1
Slc28a3	Gm44702	Fosb	Tppp3		Gm37249
Dapk1	Gm45223	Tifab	Clmn		Slc13a3
Yap1	Gm35315	Il7	Bcl3		Cecr2
Fam180a	Rab39	4732487G21Rik	Hhex		Cd300ld3
Gm37160	Igsf9	Gm15344	Sox10		Gm13565
Hhipl2	Msr1	Tnfsf13os	Cib2		Bag3
Hgfac	Gm42658	Gm44186	2010300F17Rik		Dennd5b
Stat4	Ptprg	4933408A14Rik	Fam71d		Timp4
Oxtr	Gm11674	B430218F22Rik	Zc3h6		Gm28539
Adgre4	Gm17910	Gm37470	Gm17477		Ly6g
Ccdc120	Maats1	Dnmt3aos	Tacstd2		Ccl8
Itgb8	Gm19552	Gm23849	Gm8355		Nat8f3
Gm45311	Tex15	Gm13421	Depdc7		Gm20499
Arhgap44	1190005I06Rik	Gm6611	Lgals7		Gm45546
Lag3	Ramp2	Cyp2j6	Nat8l		Gm7008
Hc	Sdk2	AA413626	Cemip		Them5
Slc40a1	Gm38188	Tnn	Arhgap8		Edn1
Ceacam1	Gm17808	Edil3	Stra6		Sele
Ifit3	Pcdhgb1	Ighv1-12	Gm21284		Selp
Klc3	Skint8	Gm26813	Cyp2a4		Gm1965
Msi1	Gm45838	Pde8b	Wfdc18		Agt
Irx1	Gm43004	Ccdc117	Adipoq		Ar
Lmo2	Angptl1	Gm14286	Soat2		S100a9
Zfp781	9230104M06Rik	Gm18009	Tmem265		Gm20056
Sftpd	Fam35a	Gm15720	Sh3gl3		Hspb1
Gimap5	Krt19	Gm45803	Lsmem1		2610306O10Rik
AI429214	Itga2b	Cd40lg	Gpr182		Heph
Kcnh7	Gm43980	Gm21370	Gm10604		Asprv1
Cited4	Stmn2	Gm16677	A930012O16Rik		I830127L07Rik
Gm20427	Gm42793	Gm1123	Mpzl2		Tlr13
Gm37261	Gm43254	Cacnb4	Slc44a3		C6
Wfdc3	Myh7	A430110L20Rik	Cpne5		Lama2
Neat1	Gm44379	Duox2	Megf6		Fcgr3
1700008O03Rik	Lrrc32	Fcer1a	Celsr2		Scara5
Rnase2a	Acsm3	Sp6	Dchs2		Sema3g
Adgrg3	Smim3	Gm43913	Dlx1as		Gm2564
Dbndd1	Lrp12	A630091E08Rik	Esrp2		Gm9752
2210406O10Rik	Arhgef9	Ighv1-15	Pthlh		Cxcl1
Gria4	Tnfrsf11b	Cep290	Astn1		Fn3k
Syt17	2610024D14Rik	2810459M11Rik	Cfd		H3f3aos
Gm8251	Tex9	4933407L21Rik	Gm37534		Fcgr4
Btnl7-ps	Gm37168	Ear2	Smoc1		F7
AC127596.2	Depdc1a	Gm43598	Galnt18		Fga
Gpr137c	Crybb1	Cda	Gm7694		A230065H16Rik
Gm13791	Zbtb32	Clec4a1	Dsp		Gm694
Trp53cor1	Gm10040	Ccdc85a	Olfr315		Trem2
Adgrl3	Jaml	Trav14n-3	Tgfbr3l		Clec1a
Kdf1	Hoxc5	Mmp3	Fam13a		Gm12407
Bcar3	Lama3	Spi1	St3gal6		A930017K11Rik
Fcgbp	Pcsk6	1110028F11Rik	Fam131a		Gabbr2
Pard3	Gm18036	AC165249.1	Ccdc18		P2ry12
Gm33023	Itih4	Cxcl3	Arhgef16		D330045A20Rik
Hoxd10	Slc25a40	Areg	Adcy5		Gulp1
Csn1s1	Adrb3	Ntm	Lyz1		Rhof
Epn3	St8sia1	A730081D07Rik	Krt17		Gm12002
Gm32742	Gm43138	Stfa2l1	AC113441.3		Pbld1
5430430B14Rik	AC158622.3	Lingo3	Igfals		Adgrf3
1700086O06Rik	Oip5	Vmn2r96	Nyap2		Plxna4
Myh11	Sntg2	Tm4sf1	Irx3		Plcb1
Mettl21c	Aqp1	Clec2e	Smagp		Serpina3m
Gm26965	Zmym5	Npl	Pkd1l3		Bdh2
Gm26640	Pard6g	Gm13689	Atcayos		Gpr141
Rarres1	Fam163b	C1qc	Gm44728		Snord17
Ogfrl1	Arfgef3	Mmp25	4930503B20Rik		Igsf6
1110032F04Rik	Aspg	Zfp354b	Igfbp2		Lair1
Rbm47	Trav7n-6	Gm42869	Gprin3		Gm7899
Gm9057	Ikzf2	Kcnh4	5930430L01Rik		Gm20544
Patj	Lrrk2	BC106179	Slc24a3		Gm15674
Gm16055	Usp45	Abca17	Rhpn2		Enpp5
CT030170.4	Cacna1d	Gm37856	Shroom3		Mylk4
Pdgfc	Il17rb	Adam1b	Fads2		C78859
Tc2n	AC126459.2	D730003I15Rik	Prag1		Gm38220
Lyve1	Mmrn2	Ccser1	Efemp1		Fgl1
Kcnj10	Adgre1	Cxcl9	Kcnh1		8430408G22Rik
AC124421.1	Gm43940	Aif1	4930568A12Rik		Ccl19-ps3
AC126459.4	Fgd5	Clec4a3	Lrat		P2ry14
Mkln1os	Slc4a4	Gm10142	Fgf23		Cd46
Gm26660	1700019N19Rik	Gm14335	B130034C11Rik		Stx1a
AC153887.1	Fbxo48	Rasgrf2	Aldh1l1		1810046K07Rik
Gm45898	Serpina3k	Gm12250	Kif16bos		Glycam1
Ighv9-4	Als2cl	Gm6085	Krt5		Prtn3
Gm18852	Rprd1b	Gm37940	Gm38057		Krtap10-10
Irx4	Fcor	Gm26790	Slc36a2		Zfp62
Kcnk1	4930470G03Rik	Ugt1a8	Nudt7		Ablim3
Slc1a2	Tmprss13	Xpnpep2	Myh3		4930515G01Rik
Pcdhgb5	Tinagl1	Gm10388	Cacna1i		D430019H16Rik
Gm45381	Sspo	C230066G23Rik	Ptger3		Krt20
Gm37469	Clec12a	Snord57	Cidec		A430034D21Rik
Klk1b14-ps	1700028K03Rik	AL645643.1	Prr16		Chil3
Gm19708	Ms4a7	Gm10804	Adamts3		Peg3
Gm12346	Siglec1	Ccng2	Bik		Syt7
AC122273.1	Rhbg	Pcdhb4	Cnn1
Slit2	Brinp3	Zfp148-ps1	Epb41l4a
Cubn	Gm10863	Cd209g	Gm15409
Igfbp5	Reln	Casc1	Adora1
Nectin4	Myl3	Cd79b	Mme
Lgr4	AC160637.1	Gm15443	Ppl
Cyp26a1	Bhlha15	Gm44745	Scg3
Lvrn	Iqsec3	Gm37198	Cfap54
Zfp750	BC046401	Enkur	Gm36948
Gm5303	Slc22a8	Foxd3	Mmp28
C130013H08Rik	Trim66	Hapln4	Dgkg
Pcdhga8	Tub	Mrgpra2a	Fam174b
4933421D24Rik	Aqp11	Ighv1-50	Gm15696
Serpina3f	D3Ertd751e	Gm20644	Sostdc1
Phf11d	Senp8	Gm28050	Col4a5
C130026L21Rik	C3ar1	Mafb	Clca3a2
Ildr1	Rgs7	Gm21860	Pcx
Gjb2	Kcna5	D830036C21Rik	Gm45529
Cel	Snord73a	Il7r	Slc27a5
C230037L18Rik	Inhba	Slamf8	Naip1
Actg2	Gm9864	Gal3st4	Ttc30a1
Vmn2r97	Flt4	Ms4a3	Gpm6a
Csn3	Nrxn2	Tnfaip8l2	Tle1
Tfap2a	Slc7a10	Ascl3	Gm15246
Gpm6b	1500015O10Rik	Spaca9	Fbln7
Plet1	Dhrs9	Gm44777	B230334C09Rik
D13Ertd608e	Slc25a2	AC156795.1	AC173346.1
Tmc4	5730596B20Rik	Oas1g	Gm26825
Btn1a1	Adgrg2	Cd209d	Gm29609
Gm12305	Olfm2	Cldn1	9330121J05Rik
Gca	Gm19125	A930019D19Rik	St14
Gm15759	Nlrp10	Tlr7
Pip5k1b	Cox6b2	Gm43361
Gzmb	Gm44684	Il12b
Scube3	Gm43237	Adat3
Trps1	Gm42846	Lyzl4
Gm42546	Fam26e	AC158355.1
Gm11346	Fmn2	Gm45423
Slc13a2	Ankef1	Gm38211
Gm13717	Cldn4	Gm43753
Plxnb1	Hcar1	C1qb
Gm26719	Syt11	Apol7e
0610040J01Rik	Kcns3	AC166253.1
Arhgef38	Csdc2	Fer1l6
Zfp763	Pck1	Il18rap
Gm45456	Tagln3	Prg2
Galnt3	Abca13	Gm37342
Lao1	Gm14251	Mir6403
Gm44078	Rhbdl2	2900089D17Rik
Cacna2d2	Ces1d	Cend1
Hs3st3b1	Gm38228	Mkx
Gm45243	2210406H18Rik	Fut7
1700069B07Rik	Gm45120	Clec4a2
Ptprf	Prokr1	H2-Ab1
Gm12689	Shroom4	Cd300ld5
Igha	AC115037.1	AC152979.5
Plekhs1	Cacng7	Gucy1a2
Serpinb5	Dlx4	Nxpe5
Olfr524	Gm45555	Ddx60
Banp	Tmem236	Mapt
Ptprz1	Cntfr	Aph1c
Ighv7-1	Enho	Mmp13
Gm44220	2210408F21Rik	Gm38383
Entpd8	Gm12692	Tle2
Slc6a20a	Chit1
Vdr	Fhl4
Trim29	Lrg1
4933406J10Rik	Cacna1h
Elf5	Ahctf1
Efna2	Arg1
Gimap1	Mmp12
Spock1	Nr3c2
Sapcd1	Gm15726
Gm43223	Gm15477
Dsg2	Cish
BC049762	Gpr82
Draxin	AL607131.1
Sertad4	Lipe
Faxc	Fndc4
Gm5859	AC153556.2
Myo15b	Gm42548
Gm6630	Tnnc1
Ccdc183	Gm37420
Tph1	Tmsb15l
Vwa2	Iglon5
Irx5	Gpr158
Gm44116	Tmem255b
2900076G11Rik	Trbv5
Gm12663	Hs6st2
Spon1	Col24a1
Fstl4	Pdk1
Gm3055	Gm14409
Flrt3	Gm28727
Csn2	Gm21989
Ism1	AC139238.1
Mslnl	AC134439.2
Nipal2	Abhd6
Lgals1-ps2	Scnn1a
Pon3	C4b
Map3k7cl	Jmjd8
Trim69	Il4i1
Kazn	Gm37607
D930030I03Rik	Hey2
Gm26797	Cldn5
Fabp1	Rnf180
Gm43057	Tcrg-V4
Thsd4	Cacna1e
Themis2	Akr1c14
AC123705.3	Gpd1
Erbb4	Gm15777
Ihh	Lexm
Clca3a1	Gm29284
Ifit3b	Ido1
Wwc1	Ctsk
Gm10640	Gm43313
Lrrc8b	D030055H07Rik
Foxj1	Themis
Ccl19-ps1	Hamp
E230025N22Rik	Gm12734
Abcd2	Ffar2
Kcnq3	Gm11672
Slc26a8	AC124484.1
D6Ertd527e	Mrgprf
Dmrta2	Enpp2
Siglech	Gm15675
Csmd1	Rpl30-ps3
4732491K20Rik	Fendrr
Gm17058	Gm45010
Gm13375	Krt14
Gm29103	Scmh1
Zfp493	Rab11fip2
Slc47a2	Vnn3
9230111E07Rik	Gm5065
4930426L09Rik	Gdf10
Tmem150b	4930480K23Rik
Gm27883	Mmp15
Muc4	1700019D03Rik
Ehf	Vit
Nfe2l3	Scgb3a1
Psme2b	Gm44087
Penk	Gm2011
Moxd1	Serpina3c
Slc15a2	Acss3
Tmem184a	Gm29585
Erv3	2510002D24Rik
Scn3b	Chrnb4
AF529169	Gimap6
Sulf2	Gm16185
Edn2	4932438H23Rik
Zfhx2os	Gm16574
Boc	Gm42743
Fermt1	Gm28523
Pgm5	Irf4
P2ry1	Npy
Gm9025	Tcte2
Cadm1	Mycl
Sowahb	Gm5049
Cstf2t	Pdk2
Cd209a	Gm37589
Gm17235	6430590A07Rik
Gm35202	Grrp1
Gm14407	Cdh4
Lalba	Gm1976
Pkhd1l1	Gm17690
Pigr	Sult4a1
Gm26947	Eif4ebp3
Matn4	Bmyc
Gm44830	Gm15931
AC127224.2	Hdac11
Gm45242	Rtkn2
BC006965	H2-Q2
Lrrc29	Gm26710
Gm18853	Col4a6
Gdf1	Slc9a8
Muc15	Sh3tc2
Mill1	Gm12905
Gm44198	Tnfrsf25
Ccdc129	Gimap8
Gipr	Gm42572
Prr22	Igfbp4
Rph3a	Gm11926
Gm9463	Cacna2d4
A930006L05Rik	Gm37642
Trpm6	Zkscan7
Raver1	Htr2b
Alox12e	Gm42687
Pof1b	Lrrc4b
Muc1	Gm27640
AC113059.1	Gm42576
Gm24134	Gm2666
Endov	Dpy19l4
Tmprss3	Ankrd6
Lactbl1	H2-K2
AC125351.1	Bmp6
Igll1	Gm44637
Gm867	Tmem28
Adh4	Fmr1os
Pla2g4c-ps	Ifng
Rasl10a	Slco5a1
Mgmt	C1qtnf9
Gm26899	Gzmd
Gm11462	Plag1
Trabd2b	Syn2
Acoxl	Speer4f1
Dpm1	Myrip
AC165080.4	Gpr34
Slfn5	Cd300lf
Col9a1	1700039M10Rik
Clec4b1	AC160138.1
Gm13522	Ldhd
Prss8	Csf2
Large2	Tusc1
Fcgr1	Ajap1
BC022960	Tekt2
Gm20554	AC154552.7
Gm38345	Rasd1
Myo5c	1700001O22Rik
AC157822.1	Tox
Angptl3	Npm2
C130071C03Rik	Gm3076
Gm44434	AC153382.2
9330161L09Rik	Junb
Fam184b	F830016B08Rik
	Gm13982
	Btbd8
	Rassf6
	Aqp7
	Spns2
	Tshr
	Gm29114
	Gm20696
	Ctdspl2
	Gm43328
	Tmem200b
	Nr2c2
	Mb21d2
	B020031M17Rik
	Pabpc2
	Slc5a1
	Tmem44
	Gm16907
	Adig
	Ppfia2
	Gdap1l1
	Tube1
	Serpina1b
	Gm17586
	Trgj1
	Gm7162
	Kank1
	C3
	Gm14416
	Vat1l
	Inmt
	Gm43059
	Gm45743
	Bok
	Bend5
	Stx16
	Mir142b
	Gm14321
	Dusp26
	Hpca
	Adgrb2
	Rasgrf1
	Lzts1
	A530053G22Rik
	Gm15635
	Gm16104
	Ly6g6c
	Nov
	Tnxa
	Wnt8b
	A730020M07Rik
	Tram1l1
	Gm8522
	Hspd1-ps4
	Tbxas1
	Abhd3
	Gzmf
	Gm14124
	E330011O21Rik
	Lmo1
	Gm3739
	AC129597.1
	Lims2
	Apoc1
	Gipc3
	Gabrr2
	Gm26781
	Dcst2
	Gm21975
	Acsm5
	Gm10100
	Gm19569
	Gm43351
	Tusc5
	Wnt2b
	Saa2
	Gm3883
	Lmbrd2
	Gm10459
	Gm8891
	Gm15612
	Dcbld1
	Fcrlb
	Spp1
	Epop
	Rasip1
	Mfsd4a
	Gm37917
	AC151730.1
	Zfp239
	2810408A11Rik
	Hoxd3
	Tm4sf19
	1110003F10Rik
	Srsf12
	5830411N06Rik
	Rnf170-ps
	Lgi4
	Gm15851
	Vwa1
	Cpa3
	Gm15433
	Bace2
	Rims3
	Bloc1s6os
	Gm27010
	Srcap
	Gm26798
	Clvs1
	Fgf17
	C130074G19Rik
	Gm18709
	Cacna1g
	Car11
	Acvr1c
	Crip2
	S100a14
	Hp
	5330417C22Rik
	Gchfr
	Gm27817
	A830019P07Rik
	Dok5
	Map7
	Gm37303
	Fam217a
	Trim30b
	Rab38
	Pcdhga4
	Ccl2
	Mcf2l
	Slc5a5
	Gm4841
	Ripk4
	Ccdc3
	Gm11557
	Ntrk2
	Prokr2
	A030001D20Rik
	Gm43813
	Gm10418
	Hmgcs2
	Sytl4
	Retn
	Aspa
	Rdh1
	Nptx2
	Gm14401
	Gzmg
	AC114645.4
	Gfpt2
	A630033H20Rik
	Klf15
	Cd27
	Wfdc21
	Mgarp
	Cfap57
	Fmo5
	Fam107a
	Cd59b
	Sncg
	Rab6b
	Mtmr7
	Ttc36
	Gm11692
	Nup62
	CT010444.3
	Gm45501
	Gm37748
	Gm16933
	Prkd1
	Wisp1
	Gm2396
	B230303O12Rik
	Apol6
	Zfp2
	Usp43
	Tmem151b
	Igf2
	Klb
	Elane
	Ccdc162
	Trav20
	Gm10642
	Gm11413
	Gm12840
	Slfn5os
	Saa4
	Adamts5
	Adamts1
	Nrbp2
	Ifitm10
	Gm26905
	Gm44164
	Ifi27l2a
	Dupd1
	Nkd2
	AC087891.1
	Ell3
	Erbb2
	Glrp1
	Tesc
	Neu3
	Pcdhgc5
	Gm5103
	Nnmt
	Gm43042
	Mir7007
	Zfp185
	Lncbate1
	Ppp1r1a
	Rec8
	Elf3
	Gm44686
	Olfml1
	CT030173.1
	Cd300lg
	Htra3
	Card10
	Naip6
	Cldn8
	Gm37298
	Efcab7
	Cnot6l
	Amy1
	Gm11613
	Gm5345
	Gm44560
	Rsph9
	Gm21188
	Gm43910
	Gm44206
	Madcam1
	Gm21093
	Tmtc1
	Gata6
	Amotl2
	Rbl1
	Prss23os
	BC048559
	Col12a1
	BC067074
	Cxadr
	Asxl3
	Cidea
	Hmga2
	Tspan2
	Abca8a
	Foxq1
	Gm26873
	4921513D11Rik
	Rab30
	Dtx1
	Eci1
	Samd12
	AC124426.4
	Ptgs1
	Myl2
	Prph
	Casp1
	Rspo1
	Myo5b
	Tex13c2
	Olfr311
	Gstk1
	Gm8566
	Sbsn
	Drc3
	Gm43961
	Slc9a4
	Gm26896
	Zfp619
	Cbs
	Clcf1
	Slc43a1
	Tpbgl
	AC154828.2
	Prss46
	Scn8a
	Spc25
	Ncald
	Gm27209
	Gm9847
	Gm45059
	Gstt1
	Gstt3
	N4bp2
	Ccr1
	Ppargc1a
	Gm44226
	Tnxb
	Gm9172
	Tspan1
	Slc38a4
	Mlxipl
	Slfn10-ps
	Tmem132c
	Arhgap40
	Dlx1
	Irs3
	Slc9a3r2
	Gm16153
	Skint3
	Reg3g
	Ccl6
	Gm18667
	Rgl3
	Lepr
	Mrap
	Clec4d
	Gm4924
	Unc13b
	Paqr9
	4930471M09Rik
	5430400D12Rik
	Gm43196
	Gm9507
	Spats1
	Gm7972
	Cdo1
	Gm14405
	Gm43935
	Orm2
	Gm8924
	Gm45286
	Slco2b1
	Rgs6
	Gm43633
	Serpinf2
	Lrrc15
	Itm2a
	Fam76b
	Zim1
	Cryba4
	AC163637.1
