# Supplementary material for: Histone deacetylases inhibitor chidamide synergizes with humanized PD1 antibody to enhance T-cell chemokine expression and augment Ifn-γ response in NK-T cell lymphoma
Source: eBioMedicine. 2022 Dec 31;87:104420. doi: 10.1016/j.ebiom.2022.104420 (PMC9823149; doi:10.1016/j.ebiom.2022.104420)
Supplement: Supplementary Table S4 [file mmc4.xlsx]

## Sheet: Sheet1
Supplementary Table4. Upstream prediction by ingenuity pathway analysis of RMA tumors treated with PD1 andtibody and/or romidepsin
Upstream Regulator	Expr Log Ratio	Molecule Type	Predicted Activation State	Activation z-score	Flags	p-value of overlap	Target Molecules in Dataset
OSM		cytokine	Activated	3.11		1.04e-07	CCL11,CCL20,CCL24,CXCL2,FGA,MMP13,MMP3,MMP8,SELE,SELP
IL1B		cytokine	Activated	2.97		9.51e-09	CCL20,CXCL2,CXCL3,EDN1,FOSB,HAS1,HAS2,IL12B,IRS1,MMP13
HSF1		transcription regulator	Activated	2.91		7.66e-06	BAG3,BMP4,CD36,DNAJA1,DNAJA4,DNAJB1,HSPA1A/HSPA1B,Hspa1b,HSPB1,HSPH1
IL17RA		transmembrane receptor	Activated	2.795		1.88e-09	CCL11,CXCL12,CXCL2,CXCL3,MMP13,S100A8,S100A9,SELE,SELP
TRAF3IP2		enzyme	Activated	2.774		5.93e-09	AGT,CCL11,CCL24,CCR3,CXCL16,CXCL2,CXCL3,LCN2,MMP3,SELP
TNFSF12		cytokine	Activated	2.77		4.43e-05	CCL11,CCL24,CXCL2,CXCL3,MMP13,MMP3,S100A8,S100A9
MKNK1		kinase	Activated	2.646	bias	0.000642	BAG3,CDKN2A,CLU,DNM3,FOSB,HSPA4L,KRT20,LCN2,MAPT,MMP3
AIRE		transcription regulator	Activated	2.63		2.45e-05	BMP4,CCL19,DDX60,ITIH3,LTF,Ngp,S100A9,VWCE
IL6		cytokine	Activated	2.576		3.33e-10	AGT,CCL11,CCL20,CCL24,CCR3,CD36,CDKN2A,CLU,CXCL2,CXCL3
GATA2		transcription regulator	Activated	2.529		3.87e-14	CD177,CD300LD,CSF1R,CXCL12,CXCL2,Cxcl3,Ear2 (includes others),EDN1,FCER1A,FUT7
IL17A		cytokine	Activated	2.366		2.42e-07	CCL11,CCL20,Ccl8,CXCL12,CXCL2,CXCL3,HSPB8,IL12B,LCN2,MMP3
ADAM10		peptidase	Activated	2.333		1.15e-05	Chil3/Chil4,CXCL12,CXCL16,ECHDC3,ITIH3,LTF,Ngp,S100A8,S100A9,SAA1
TLR2		transmembrane receptor	Activated	2.305		9.27e-07	CDKN2A,Chil3/Chil4,CXCL2,CXCL3,Cxcl9,HLA-DRB5,IL12B,MMP13,MMP3,SELE
PPARA		ligand-dependent nuclear receptor	Activated	2.247		2.88e-05	ADTRP,C1QA,C1QB,C6,CD36,CDKN2A,CXCL12,FABP4,FGA,G0S2
NR5A2		ligand-dependent nuclear receptor	Activated	2.236		0.0123	C1QB,Ccl8,CXCL16,Cxcl9,Hspa1b
TNFRSF1B		transmembrane receptor	Activated	2.219		0.00808	CXCL2,MMP13,MMP3,SAA1,TGFA
SAA1	4.262	transporter	Activated	2.219	bias	6.76e-06	CCL11,MMP13,MMP3,S100A8,S100A9
CEBPA		transcription regulator	Activated	2.2		0.00403	FABP4,G0S2,HAS2,IL12B,LTF,Ly6a (includes others),SAA1,TIMP4
PIK3CG		kinase	Activated	2.175		0.000107	AIF1,ATP6V0D2,Cxcl9,FCGR3A/FCGR3B,HLA-A,IL12B,MMP3,TLR8
IL4		cytokine	Activated	2.157		2.35e-05	AREG,CCL11,CCL24,CD36,Chil3/Chil4,CNR2,CXCL3,Cxcl9,FCGR2A,FUT7
DICER1		enzyme	Activated	2.121		0.0472	CDKN2A,Cxcl9,FCGR2A,IL7R,ITGAX,MRGPRX3,SPI1,WNT7B
CEBPB		transcription regulator	Activated	2.106		0.000125	C1QA,C1QC,CSF1R,CXCL16,CXCL3,FABP4,FCGR3A/FCGR3B,HAS2,IL12B,IL7
SLC9A3R1		other	Activated	2		0.00101	CCL11,CCL24,CXCL2,CXCL3
MALT1		peptidase	Activated	2	bias	0.00151	CXCL2,CXCL3,LCN2,S100A8
TANK		other	Activated	2		0.00133	CXCL2,CXCL3,Cxcl9,MARCO
PHLPP1		enzyme	Activated	2		6.82e-05	CSF1R,CXCL2,CXCL3,IRS1
DMP1		other	Activated	2		0.00193	ALPL,C1QB,CX3CR1,Fcrls
LTBR		transmembrane receptor	Activated	2		0.000465	CCL19,CCL20,CLU,Glycam1,SERPINA1
Saa3		other	Activated	2		5.2e-05	MMP13,MMP3,S100A8,S100A9,WNT7B
CASR		G-protein coupled receptor	Activated	2		0.128	EDN1,S100A8,S100A9,SERPINA1
PRKCA		kinase		1.997		0.000247	CXCL2,CXCL3,S100A8,S100A9
IL1A		cytokine		1.984		9.21e-06	CXCL2,CXCL3,CYP2E1,LCN2,MMP13,S100A8,SERPINA3
RORA		ligand-dependent nuclear receptor		1.982		0.00245	CCL24,Ccl8,CCNG2,CD36,Cxcl9,CYP2E1,LCN2,S100A8,S100A9
CEBPE		transcription regulator		1.98		1.62e-05	LCN2,LTF,MMP8,PRG2,Retnlg
CITED2		transcription regulator		1.965		1.63e-07	Ccl8,CDKN2A,Chil3/Chil4,CXCL2,CXCL3,Cxcl9,FCGR3A/FCGR3B,GPR141,HK3,HLA-A
IKBKE		kinase		1.964		5.71e-06	CXCL12,CXCL2,Cxcl9,HLA-A,IL7,MMP13,MMP3
TSC1		other		1.964		0.0649	CDKN2A,CYP2E1,IL12B,IRS1
JUN		transcription regulator		1.953		9.15e-06	C1QB,Ccl8,CDKN2A,CSF1R,CXCL16,Cxcl9,FABP4,IL7R,MMP13,MMP3
ZC3H12A		enzyme		1.934		0.285	CTSS,IL12B,RHOF,RRAD
AR	1.049	ligand-dependent nuclear receptor		1.913		0.0865	BMP4,CA4,CCL11,CCL24,Chil3/Chil4,EDN1,HLA-A,SERPINA3,SYT7,TP63
HIF1A		transcription regulator		1.904		0.000205	ATP6V0D2,CDKN2A,CXCL12,CXCL2,CXCL3,Cxcl3,Cxcl9,EDN1,IL12B,IL7
WNT3A		cytokine		1.818		0.000604	ATP6V0D2,CXCL2,CXCL3,Cxcl9,IL12B,IL7,IRS1,WNT7B
IL10RA		transmembrane receptor		1.809		2.62e-06	BMP4,CD36,Ces1f,Cxcl9,EDN1,Fcrls,GHR,Gm1123,HK3,HLA-A
TNFRSF1A		transmembrane receptor		1.794		7.66e-08	CCL20,CD36,CXCL2,CXCL3,GHR,IL12B,LCN2,MMP13,Ngp,SAA1
CTNNB1		transcription regulator		1.738		0.00047	ATP6V0D2,BMP4,C6,CDKN2A,CXCL12,CXCL2,CXCL3,Cxcl3,Cxcl9,CYP2E1
LEP		growth factor		1.729		0.0151	CD36,Chil3/Chil4,CYP2E1,EDN1,EPHX2,FABP4,ITGAX,MMP3,SELE,SELP
TNF		cytokine		1.727		2.76e-10	CCL11,CCL19,CCL20,Ccl8,CCR3,CSF1R,CXCL2,CXCL3,Cxcl3,Cxcl9
PLCG2		enzyme		1.699		2.18e-07	C1QA,C1QB,Ccl8,CD36,Cxcl9,HLA-A,HLA-DRB5,ITGAX,MMP13,TREM2
MAP3K8		kinase		1.66		0.00232	Apol7e (includes others),CCL20,CXCL2,CXCL3,IL12B,MARCO,MMP3,RHOF
IL15		cytokine		1.655		0.000973	CCL11,CCL19,CXCL12,CXCL2,EDN1,IL12B
FST		other		1.633		5.05e-05	CD36,FABP4,LHX8,LTF,SAA1,SERPINA1
IKBKB		kinase		1.566		4.44e-06	CCL11,CCL19,CCL20,CLU,CSF1R,CXCL12,CXCL16,CXCL2,CXCL3,Cxcl9
TGFBR1		kinase		1.508		2.61e-08	BMP4,C1QA,C1QB,Ccl8,CXCL3,HAS2,IL18RAP,IL7,MMP13,SCX
RELA		transcription regulator		1.493		0.000474	CCL11,CCL20,CDKN2A,CXCL2,CXCL3,IL12B,SAA1,Tlr13
SATB1		transcription regulator		1.455		0.00141	FOSB,GDF15,IL7,IL7R,SPI1,TGFA
Irgm1		other		1.432	bias	0.0228	CXCL16,Cxcl9,DDX60,OAS1,SELP
IL1R1		transmembrane receptor		1.414		0.000589	CXCL12,CXCL2,CXCL3,Cxcl9,SAA1
NFKBIZ		transcription regulator		1.4		2.1e-05	CCL20,CXCL3,IL12B,LCN2,S100A9
IL22		cytokine		1.369		1.13e-05	CLDN1,CXCL2,CXCL3,Cxcl9,CYP2E1,FGA,IL12B,SAA1
STAT6		transcription regulator		1.361		0.000172	CCL11,CCL20,CCL24,CD79B,Chil3/Chil4,CNR2,CTSS,CXCL2,CXCL3,FABP4
GATA6		transcription regulator		1.352		0.000745	BMP4,Chil3/Chil4,LTBP1,MARCO,MC2R,SLPI,WNT7B
ZC3H12C		other		1.342	bias	0.000153	Gm12250,Ly6a (includes others),PLA2G7,SLAMF8,TLR8
ADIPOQ		other		1.342		0.0291	Chil3/Chil4,CXCL2,CYP2E1,FABP4,IL12B,IRS1
PLAU		peptidase		1.331		7.89e-06	Chil3/Chil4,CXCL3,GDF15,OAS1,S100A8,S100A9,SLPI
IFN alpha/beta		group		1.219		4.06e-06	CCL24,CXCL16,Cxcl9,HLA-A,IL7,Ly6a (includes others),SLPI,TLR7
PSEN2		peptidase		1.214		0.0474	C1QA,C1QB,CTSS,LHX8
PNPLA2		enzyme		1.206		0.0105	CD36,FABP4,IRS1,ITGAX
TLR9		transmembrane receptor		1.205		0.0278	CXCL2,CXCL3,EDN1,IL12B,LCN2,S100A8,Stfa2/Stfa2l1
PSEN1		peptidase		1.203		0.0347	C1QA,C1QB,C1QC,CTSS,DLL3,LHX8
TLR3		transmembrane receptor		1.203		9.43e-05	Apol7e (includes others),CCL11,CXCL2,CXCL3,EDN1,IL12B,LCN2,OAS1,S100A8,Stfa2/Stfa2l1
IL13		cytokine		1.195		1.9e-09	CCL11,CCL24,Chil3/Chil4,CTSS,CXCL2,CXCL3,LILRB3,MERTK,MMP13,SERPINA1
Ccl2		cytokine		1.188		0.0136	CCL11,CXCL2,CXCL3,FABP4
TLR5		transmembrane receptor		1.183		1.62e-05	CCL11,CCL20,CXCL2,CXCL3,IL12B
MAPK9		kinase		1.172		0.00976	BMP4,CDKN2A,EDN1,IL12B,MMP3,SERPINA1
IKBKG		kinase		1.136		0.000806	CCL20,Ccl8,CLU,CXCL12,CXCL2,HLA-A,LCN2,NGF
ETS2		transcription regulator		1.131	bias	0.000372	BMP4,MMP13,MMP3,Tlr13
STAT3		transcription regulator		1.121		7.78e-06	AREG,CCL20,CD40LG,CXCL2,CXCL3,Cxcl9,HAS2,HLA-A,HLA-DRB5,IL7
RIPK2		kinase		1.114		0.0249	CD36,CXCL2,CXCL3,SELE
COMMD3-BMI1		transcription regulator		1.109		0.00442	CCL20,CDKN2A,LCN2,PEG3
PGLYRP2		transmembrane receptor		1.091	bias	3.46e-05	CCL19,CCL20,CXCL2,Cxcl9
C5AR1		G-protein coupled receptor		1.082		0.00208	CD36,CXCL2,CXCL3,FCGR2A,LTBP1
IL18		cytokine		1.067		0.0105	CCL11,CCL20,CXCL3,IL18RAP
IL11RA		transmembrane receptor		1.067	bias	1.65e-05	CCL11,CCL20,Ccl8,CXCL3,MMP3,SAA1,SELP
CCL5		cytokine		1.05	bias	9.18e-05	AIF1,CCR3,CXCL2,CXCL3
ACKR2		G-protein coupled receptor		1		0.00911	CCL11,Cxcl9,DDX60,OAS1
ALOX5		enzyme		1		0.00101	ATP6V0D2,CD36,IL12B,S100A8
NCSTN		peptidase		1		0.00217	CSF1R,FCGR2A,Ly6a (includes others),SPI1
BTK		kinase		1		0.000309	ATP6V0D2,CDKN2A,CXCL3,IL12B,SELP,SPI1
RHO		G-protein coupled receptor		1		0.0153	C1QA,CSF1R,CTSS,PLA2G7
PTPN1		phosphatase		1		0.00787	CXCL2,CXCL3,IRS1,MARCO
NFATC2		transcription regulator		0.963		0.000604	CD40LG,CX3CR1,CXCL2,CXCL3,Cxcl9,EDN1,IL12B,MERTK,Tnfsf9
VDR		transcription regulator		0.926		0.0407	AGT,EDN1,NGF,S100A8,S100A9,SELE,SERPINA1
TLR4		transmembrane receptor		0.887		0.0126	Ccl8,CXCL2,CXCL3,Cxcl9,EDN1,IL12B,MARCO,MERTK,SELP,TNFAIP8L2
PPARG		ligand-dependent nuclear receptor		0.883		7.16e-05	AGT,CCL11,CD36,CXCL2,CXCL3,Cxcl3,CYP4B1,FABP4,IRS1,ITGAD
ADAM12		peptidase		0.849		0.0358	CCL24,Ccl8,GDF15,MMP3
DNASE2		enzyme		0.849	bias	0.000153	CXCL2,GPNMB,Ly6a (includes others),OAS1,SLAMF8
Map3k7		kinase		0.819		3.56e-06	AR,BMP4,CXCL2,CXCL3,Cxcl9,EDN1,HAS2,NGF,S100A9
PLK4		kinase		0.816		4.68e-06	Cxcl9,EDN1,MARCO,MERTK,MMP13,MMP3
NFE2L2		transcription regulator		0.714		0.0229	AGT,ATP6V0D2,CCL11,CCL20,CD36,CXCL2,CXCL3,FABP4,GHR,SAA1
RXRA		ligand-dependent nuclear receptor		0.707		0.000445	C1QA,CCL20,Ccl8,CTSS,FABP4,LCN2,MARCO,S100A8
STAT4		transcription regulator		0.655	bias	0.000498	CXCL2,CXCL3,Cxcl9,IL18RAP,RRAD,SELE
IFIH1		enzyme		0.642	bias	3.19e-05	CCL11,CXCL2,CXCL3,IL12B,Ly6a (includes others),OAS1
PRKD		group		0.617		0.000153	CCL11,CXCL2,CXCL3,Cxcl9,IL12B
PRKD1		kinase		0.603		0.000589	CCL11,CXCL2,CXCL3,Cxcl9,IL12B
PPIF		enzyme		0.6		0.000968	CCL20,Ccl8,CX3CR1,CXCL12,CXCL2,CXCL3,Cxcl9
MAPK7		kinase		0.555		5.2e-05	CXCL2,CXCL3,Cxcl9,IL12B,TP63
RARB		ligand-dependent nuclear receptor		0.547		0.00157	CXCL12,FOXD3,Gm5431,KRT20,LTF,SAA1,SERPINA1
IL33		cytokine		0.535		4.43e-08	Chil3/Chil4,CLEC4A,Clec4a3,CXCL2,CXCL3,Ear2 (includes others),FER1L6,ITGAX,Ngp,PRG2
HNF4A		transcription regulator		0.525		0.000271	C6,CD36,CLDN1,CYP2E1,DACH1,HLA-A,ITIH3,LTF,MAOB,Nat8f3 (includes others)
MYD88		other		0.482	bias	6.6e-05	CXCL2,CXCL3,Cxcl9,Ear2 (includes others),GDF15,HLA-A,IL12B,IL7,ITGAX,MARCO
TBK1		kinase		0.478		0.000526	CXCL2,CXCL3,Cxcl9,EDN1,IL12B,MARCO,OAS1
PTPRJ		phosphatase		0.447	bias	0.00122	CXCL2,CXCL3,EDN1,MARCO,MERTK
SMARCB1		transcription regulator		0.447		0.00151	BAG3,CDKN2A,CYP2E1,FABP4,IL12B,PGLYRP1
FOXO3		transcription regulator		0.447		0.0418	C1QA,CCNG2,FABP4,FOSB,LCN2
MAPKAPK2		kinase		0.44		0.000203	CCL11,CXCL2,CXCL3,HSPB1,HSPB8,MARCO
CHUK		kinase		0.44	bias	0.000193	CLU,CXCL12,CXCL2,CXCL3,HLA-A,IL12B,LCN2,NGF,OVOL1
mir-21		microRNA		0.426		0.000989	AIF1,AOAH,CCL19,Cxcl3,Cxcl9,FCGR2A,MARCO,SLPI,TREM2
KRT17		other		0.378		5.13e-07	CCL11,CCL24,CLEC7A,CXCL2,CXCL3,MMP13,MMP3
NFkB (complex)		complex		0.372		0.00976	CXCL2,CXCL3,Cxcl9,HLA-A,IL12B,LCN2
LCN2	1.334	transporter		0.371		0.00105	CCL20,Ccl8,Chil3/Chil4,CXCL2,CXCL3,Cxcl9
EIF4E		translation regulator		0.295		4.86e-07	CLEC7A,CSF1R,CX3CR1,CXCL16,Fcrls,HLA-A,HLA-DQB1,MMP3,P2RY12,PRG2
FOXO1		transcription regulator		0.291		0.0133	AGT,ATP6V0D2,C1QA,CCL20,CD36,CD79B,FABP4,FOSB,IL7R
AGER		transmembrane receptor		0.283		0.000317	CD40LG,CXCL3,MMP3,S100A8,S100A9
MET		kinase		0.277		0.0149	CLDN1,EDN1,Hspa1b,MERTK,SP6
COP1		enzyme		0.277	bias	3.38e-05	CXCL3,GPNMB,IL12B,ITGAX,MMP3
EBF1		transcription regulator		0.271		0.0189	CD79B,CXCL12,Cxcl9,IRS1,Ly6a (includes others),RASGRF2
C3		peptidase		0.243		0.000226	C1QA,CXCL16,CXCL2,CXCL3,IL12B,LCN2
ACOX1		enzyme		0.239		0.00981	CD36,CXCL12,FABP4,HLA-DRB5,LCN2,SERPINA1,TRIB3
CD44		other		0.194		1.15e-07	CCL19,CD36,CLEC7A,CLU,CX3CR1,Cxcl9,ITGAX,LTBP1,Ly6a (includes others),MMP13
STAT1		transcription regulator		0.171		0.000514	Ccl8,Chil3/Chil4,CXCL2,CXCL3,Cxcl9,CYP2E1,FGA,IL12B,ITGAX,LCN2
mir-155		microRNA		0.152		0.0214	CD40LG,DNAJB1,IL12B,SPI1
PIK3R1		kinase		0.152		0.0237	CXCL12,IL12B,SELP,TRIB3
NCOA2		transcription regulator		0.137		0.00518	Cxcl9,FABP4,Fcrls,HLA-A,MMP13,P2RY12,SLC3A1
ZBTB16		transcription regulator		0.129		0.0106	IL12B,IL18RAP,IL7R,Ly6a (includes others),LY86,SELP
AIM2		other		0.128		1.1e-05	CCL20,FCGR2A,HLA-A,LCN2,Ly6a (includes others),TLR7
RARA		ligand-dependent nuclear receptor		0.128		0.00617	AR,FOXD3,KRT20,MAFB,OAS1,TP63
TP73		transcription regulator		0.082		5.75e-05	CLEC7A,CXCL2,CXCL3,EDN1,GPNMB,GPR137B,HSPB8,ITGAX,MMP13,SERPINA3
BCL3		transcription regulator		0.064		0.00151	CXCL2,CXCL3,Cxcl9,HLA-DQB1
CDKN2A	-10.815	transcription regulator		0.05		2.06e-06	CCL11,CCL19,CCL24,Ccl8,CD40LG,CD79B,CDKN2A,Cxcl9,IL7,IL7R
MAPK14		kinase		0		0.00679	AREG,CDKN2A,Cxcl9,HAS2,IL12B,TNN
CLEC10A		other		0		3.59e-10	CXCL2,HSPA1A/HSPA1B,IL12B,MMP8,Retnlg,S100A9,Tlr13,TLR7,TLR8,Tnfsf13os
NEIL2		enzyme		0		1.52e-09	CCL11,CCL19,CCL20,Ccl8,CCR3,CXCL2,CXCL3,Cxcl3,Cxcl9,IL7
NR1H3		ligand-dependent nuclear receptor		0		0.000188	C1QA,Ccl8,CCR3,CX3CR1,CXCL16,CXCL2,DDX60,G0S2,IL12B,LAIR1
SSB		enzyme		0	bias	0.000535	CXCL3,HLA-DQB1,ITGAX,LHX8
PRKCI		kinase		0		0.000745	CXCL2,CXCL3,Cxcl9,OAS1
mir-223		microRNA		0		1.04e-10	ASPRV1,CA4,CCR3,CD36,FCER1A,HPGDS,Ly6a (includes others),MMP13,MMP25,MMP8
BCL6		transcription regulator		0		0.0411	CDKN2A,CXCL3,IL12B,IL7R,Ly6a (includes others),RHOF
PTPRE		phosphatase		0		6.82e-05	CXCL2,CXCL3,Cxcl9,MARCO
IKZF1		transcription regulator		0		0.00813	CCL19,CXCL2,CYP2J2,IL7R,LILRB3,SLPI,SPI1
NBEAL2		other		0		0.000156	CXCL16,CXCL2,CXCL3,SELP
SIRT1		transcription regulator		0		0.00737	AGT,CD79B,DDX60,FABP4,HLA-A,HLA-DQB1,HLA-DRB5,IL12B,LAMA2,MAPT
RIPK1		kinase		0		0.003	CXCL2,Cxcl3,IL12B,WNT7B
PLK2		kinase		0		0.000869	Cxcl9,EDN1,MARCO,MERTK
PLG		peptidase		0	bias	0.00675	CLEC7A,GULP1,MERTK,STAB2
LGALS3		other		0		0.00675	Chil3/Chil4,FABP4,SAA1,SELE
FOS		transcription regulator		0		0.00123	Ccl8,CHI3L1,Cxcl9,FABP4,HPGDS,HSPB8,MMP13,MMP3,NGF,S100A8
MIF		cytokine		0		0.00162	CXCL16,CXCL2,CXCL3,IL12B,IL7,IL7R
AQP1		transporter		0		6.82e-05	HSPA4L,HSPH1,LCN2,TGFA
NOS2		enzyme		-0.044		7.53e-05	CHI3L1,Chil3/Chil4,CXCL2,CXCL3,Cxcl9,CYP2E1,FABP4,IL12B,IRS1,LCN2
CCR5		G-protein coupled receptor		-0.05		2.29e-05	CXCL12,CXCL2,CXCL3,IL12B,SERPINA1,SLPI
POR		enzyme		-0.059		0.00345	CD36,FGL1,HLA-A,HLA-DQB1,HLA-DRB5,HSPH1,PLA2G7,SERPINA3,VNN1
SMAD4		transcription regulator		-0.114		0.000391	ALPL,AREG,BMP4,CDKN2A,FUT7,HAS2,TNFAIP6
IRF3		transcription regulator		-0.129		0.0125	Cxcl3,Cxcl9,DDX60,IL12B,LCN2,OAS1
MAPKAPK3		kinase		-0.152		0.000156	CXCL2,CXCL3,HSPB1,HSPB8
SOCS1		other		-0.152		0.0422	Chil3/Chil4,Cxcl9,OAS1,SELE
TICAM1		other		-0.18	bias	0.0196	Apol7e (includes others),CXCL2,CXCL3,GDF15,IL12B,Tnfsf9
SMAD3		transcription regulator		-0.199		0.00518	ALPL,AREG,CCL20,CDKN2A,CXCL3,Ly6a (includes others),TGFA
IL21		cytokine		-0.2		0.000317	CCL11,CCL20,CCL24,Cxcl9,IL7R
EGR1		transcription regulator		-0.2		0.00902	AR,Ccl8,CD40LG,CXCL2,CXCL3
TP63	2.483	transcription regulator		-0.243		0.0156	AREG,BMP4,CA4,CDKN2A,KRT20
IRF5		transcription regulator		-0.254		0.00623	CCL19,CXCL2,IL12B,OAS1
IFNG		cytokine		-0.277		7.58e-13	CCL11,CCL19,CCL20,CCR3,CLEC7A,CTSS,CXCL12,CXCL16,CXCL2,CXCL3
CARD9		other		-0.277		1.1e-05	CLEC7A,CXCL2,CXCL3,Cxcl3,Cxcl9,IL12B
ZMPSTE24		peptidase		-0.277		0.000909	Ccl8,CXCL2,CXCL3,FGL1,GHR
IL12 (complex)		complex		-0.283		0.000186	CCL19,CCL20,Cxcl9,IL18RAP,Ly6a (includes others),RRAD,SELP
YAP1		transcription regulator		-0.311		0.000474	AREG,Chil3/Chil4,CXCL12,CXCL2,CXCL3,IL12B,MC2R,MMP25
RNF31		enzyme		-0.333	bias	1.07e-08	CCL11,CCL19,CCL20,Ccl8,CXCL16,CXCL2,CXCL3,Cxcl3,Cxcl9,IL18RAP
PTGER4		G-protein coupled receptor		-0.333		0.000129	CCL20,CCNG2,Cxcl9,EDN1,IL12B,MAFB,MMP13,SLAMF8,SLC13A3,TLR8
PPARD		ligand-dependent nuclear receptor		-0.358		0.00332	C1QA,C1QB,C1QC,CD36,Chil3/Chil4,CLEC7A,FABP4,IL12B,MERTK
IFNGR1		transmembrane receptor		-0.371		0.0291	CCL20,CLEC7A,CTSS,CXCL12,CXCL3,Cxcl9
SLC13A1		transporter		-0.378		0.000908	C6,G0S2,HLA-DMB,HSPB1,ITIH3,MRGPRX3,ZNF292
CISH		other		-0.378		0.000141	ATP6V0D2,CA4,CXCL3,Cxcl3,EDN1,MMP8,Retnlg
PSMB11		peptidase		-0.383		4.32e-05	CCL11,Ccl8,CTSS,CXCL12,CXCL3,Cxcl9,Gm5431,HSPA1A/HSPA1B,Hspa1b,MMP3
TGFB1		growth factor		-0.392		4.34e-05	AREG,CDKN2A,HLA-DQB1,HLA-DRB5,IL12B,ITGAX,Ly6a (includes others),MMP13,MMP3
NFKB2		transcription regulator		-0.41		9.24e-05	BMP4,CCL20,Ccl8,CTSS,CXCL12,CXCL3,Glycam1,HLA-DMB,RRAD
ZEB2		transcription regulator		-0.447		0.000317	CX3CR1,FCER1A,IL7R,MS4A3,PRTN3
CYP19A1		enzyme		-0.447		0.017	AR,HLA-A,IRS1,TM4SF1,WNT7B
PRDM1		transcription regulator		-0.447		0.0178	ALPL,CLDN1,CXCL2,CXCL3,IL7R
NFKB1		transcription regulator		-0.447		0.0267	CCL11,Chil3/Chil4,CXCL3,Cxcl9,IL12B
C5		cytokine		-0.447		2.71e-05	CCL11,CXCL2,FCGR2A,IL12B,MMP3,NGF
ZNF106		other		-0.447		0.000819	ENPP5,GPNMB,HSPB1,S100A8,SERPINA3
KLF11		transcription regulator		-0.453		2.42e-06	AGT,CCL11,EDN1,IL12B,LTBP1,MMP13,MMP3,MMP8,SERPINA1,TIMP4
P38 MAPK		group		-0.463		0.00151	CDKN2A,CXCL3,HAS2,IL12B,PLA2G7,SLC6A2
NFKBIA		transcription regulator		-0.487		1.59e-05	CCL11,CCR3,CXCL2,CXCL3,HLA-A,Ly6a (includes others),S100A8,S100A9
STING1		other		-0.502	bias	0.0162	CXCL2,Cxcl9,LCN2,OAS1
IL13RA2		transmembrane receptor		-0.555		9.27e-07	AREG,CCL11,Chil3/Chil4,LILRB3,VNN1
SCD		enzyme		-0.563		0.0032	AR,CD36,CYP2E1,G0S2,LCN2,S100A8,S100A9,SAA1,TGFA
GATA3		transcription regulator		-0.585		0.032	LAIR1,S100A8,S100A9,SLPI,SPI1
BMP10		growth factor		-0.632		1.58e-06	CCL11,CX3CR1,FCGR2A,FCGR3A/FCGR3B,HAS1,HLA-A,LCN2,MMP3,SELE,SERPINA3
SERPINE2		other		-0.64		3.74e-05	CCL19,CCL20,Ccl8,CXCL3,Cxcl9,SELE
RPTOR		other		-0.673		0.00184	ATP6V0D2,Chil3/Chil4,CSF1R,CXCL12,IL12B,IRS1,ITGAX,SPI1
KLF2		transcription regulator		-0.689		0.00527	CD36,CX3CR1,CXCL2,FABP4
APOE		transporter		-0.7		1.88e-08	BMP4,C1QA,C1QB,C1QC,CD36,CD40LG,CLU,CTSS,CXCL3,EDN1
ESR2		ligand-dependent nuclear receptor		-0.707		0.00838	AR,CLDN1,CLU,CXCL16,ENPP3,KRT20,MMP13,Nat8f3 (includes others)
TAZ		enzyme		-0.745		0.0155	CD79B,Chil3/Chil4,CXCL12,CXCL2,CXCL3,HLA-A,IL12B,MMP25,SELP
Vegf		group		-0.816		0.00151	CA4,CLDN1,LCN2,MAOB,NPL,P2RY14
SAMSN1		other		-0.816	bias	0.00365	CXCL2,Cxcl9,EDN1,IL12B,MARCO,MERTK
SPIB		transcription regulator		-0.816	bias	0.0043	Cd209d,CD300C,HSPA1A/HSPA1B,Hspa1b,LILRB3,P2RY12
INSIG1		other		-0.832	bias	5.1e-09	Ccl8,CLEC7A,CXCL2,CXCL3,Cxcl3,FABP4,IL12B,LCN2,MARCO,PLA2G7
IL17RD		other		-0.849	bias	2.34e-05	CXCL3,Cxcl9,Retnlg,S100A9
CSF1		cytokine		-0.853		3.28e-06	CLEC7A,CSF1R,CXCL3,GPNMB,HLA-A,ITGAX,MERTK,P2RY12,SPI1,ZNF705A
ESR1		ligand-dependent nuclear receptor		-0.857		0.0425	AR,AREG,CYP2E1,FOSB,GDF15,HPGDS,LCN2,LTF
PKD1		ion channel		-0.863		0.0233	CXCL16,CXCL2,DNAI7,EDIL3,ENPP5,ENPP6,FOSB,LTBP1
PGR		ligand-dependent nuclear receptor		-0.927		0.00101	AR,AREG,CD36,IL12B
ZFP36		transcription regulator		-0.964		6.5e-08	CD36,CTSS,CXCL2,CXCL3,IL12B,LCN2,LTF,Ngp,S100A8,S100A9
TP53		transcription regulator		-0.998		0.0217	AREG,C1QC,CCNG2,CD36,CDKN2A,Chil3/Chil4,CLU,CXCL12,CXCL2,CXCL3
OGA		enzyme		-1		0.00345	C1QA,C1QB,CCL20,CD36,CSF1R,CX3CR1,CXCL16,HK3,HPGDS
BPIFA1		other		-1		1.51e-05	CCL20,CXCL2,CXCL3,LTF
DOCK8		other		-1	bias	0.0287	Cxcl9,EDN1,IL12B,MERTK
1810019D21Rik		other		-1		0.0172	AREG,EDN1,PLA2G7,S100A8
RPL13A		other		-1	bias	6.82e-05	Ccl8,CXCL12,LCN2,S100A8
NR1H2		ligand-dependent nuclear receptor		-1		0.0149	Chil3/Chil4,CXCL16,CXCL2,DDX60,ITGAX
THRB		ligand-dependent nuclear receptor		-1		0.0119	CXCL2,CXCL3,HLA-DMB,IL7,P2RY14,SLAMF8,TLE2,TP63
SASH1		other		-1	bias	0.0314	EDN1,IL12B,MARCO,MERTK
RELB		transcription regulator		-1		0.00171	CCL11,CCL19,CCR3,TGFA
CFTR		ion channel		-1		0.00902	CA4,EPHX2,PGLYRP1,S100A8,SAA1
SPI1	-1.024	transcription regulator		-1.003		0.000372	CD40LG,CD79B,CSF1R,CTSS,Cxcl9,IL7R,LILRB3,PRG2,SPI1
TAF4		transcription regulator		-1.067		0.0186	AREG,CLDN1,MMP13,MMP3,OAS1
MAVS		other		-1.091		0.0127	ALPL,CXCL2,IL12B,OAS1
MMP9		peptidase		-1.091		0.00122	CCL11,CXCL2,MMP13,MMP3,SERPINA1
CTCF		transcription regulator		-1.091		0.0358	HLA-DQB1,HLA-DRB5,LHX8,Pcdhb4
TREM2	-1.203	transmembrane receptor		-1.129		2.18e-07	ATP6V0D2,CD36,Chil3/Chil4,CX3CR1,CXCL2,FABP4,HLA-A,IL12B,ITGAX
HOXA10		transcription regulator		-1.134		0.00117	ALPL,CYP2E1,HLA-DQB1,LAMA2,LCN2,LTF,PEG3
TRAF3		enzyme		-1.165		0.0261	CCL20,CXCL2,CXCL3,IL12B
Il3		cytokine		-1.181		5.66e-05	CSF1R,LCN2,LTF,Ly6a (includes others),MMP13,MMP3,PRTN3
NFAT5		transcription regulator		-1.254		7.68e-06	AR,CCR3,Cxcl9,HLA-DMB,HLA-DQB1,HLA-DRB5,Hspa1b,Ly6a (includes others),SLC5A3
IL10		cytokine		-1.294		9.74e-10	CCL11,CCL19,CCL20,Ccl8,Chil3/Chil4,CSF1R,CXCL16,CXCL2,CXCL3,Cxcl9
DUSP1		phosphatase		-1.309		0.000968	CXCL2,CXCL3,DDX60,LTF,Ngp,S100A9,VNN1
PPARGC1A		transcription regulator		-1.32		0.017	AGT,CD36,EDN1,FABP4,GDF15,LAMA2,PLA2G7,SEMA3G,SERPINA3,TRIB3
Nr1h		group		-1.342		0.0392	EDN1,IL12B,MERTK,SELP,SYT7
QKI		other		-1.342		0.00176	ATP6V0D2,CD36,CTSS,HLA-DQB1,ITGAX
Brd4		kinase		-1.342		0.00468	Cxcl3,Cxcl9,IL12B,LY86,TLR8
N-cor		group		-1.387	bias	0.00065	C1QA,Ccl8,CD36,CTSS,CXCL2,FABP4,MMP13
NLRP3		other		-1.4		0.000158	CCL11,CCL20,CCL24,Chil3/Chil4,CXCL2,Cxcl3,Ear2 (includes others),MMP13
NRAS		enzyme		-1.408		0.00818	CDKN2A,HLA-A,LCN2,MMP13,SCX,VNN1
ETS1		transcription regulator		-1.41		0.00017	BMP4,FCGR2A,IL12B,IL7R,LAIR1,MMP13,SPI1
Ifnar		group		-1.491	bias	0.0211	Cxcl9,FCER1A,HLA-A,IL12B,OAS1
CCR2		G-protein coupled receptor		-1.495		2.21e-11	C1QA,C1QB,C1QC,CCL11,CCL24,Ccl8,Chil3/Chil4,CXCL12,CXCL2,CXCL3
NR3C1		ligand-dependent nuclear receptor		-1.673		3.59e-06	CCL20,CX3CR1,CXCL2,CXCL3,Cxcl3,Cxcl9,EDN1,FABP4,IL12B,IL7R
EZH2		transcription regulator		-1.941		0.000351	ALPL,BMP4,CDKN2A,IL12B,IL18RAP,IL7,S100A8,S100A9,TGFA
EGLN		group		-1.942	bias	0.000221	HLA-DQB1,LCN2,MMP13,S100A9,SAA1,TNFAIP6,Tnfsf9
ADA		enzyme		-1.964	bias	0.000745	CCL11,CCL24,CXCL2,CXCL3
GADD45A		other		-1.981		0.000305	CXCL2,CXCL3,FOSB,TP63
SLC7A2		transporter		-1.982		3.46e-05	Chil3/Chil4,CXCL2,CXCL3,Cxcl9
SMAD2		transcription regulator		-1.982		0.00675	ALPL,CCL20,CDKN2A,SYT7
NOTCH1		transcription regulator		-1.982		0.0329	FOSB,IL12B,IL7R,TP63
SENP3		peptidase		-1.982	bias	0.00729	Ccl8,Cxcl9,HLA-A,IL12B
MYC		transcription regulator		-1.988		1	CDKN2A,CSF1R,FABP4,OVOL1
SIGIRR		transmembrane receptor		-1.989	bias	0.000634	CXCL2,CXCL3,S100A8,S100A9
IL2RG		transmembrane receptor	Inhibited	-2		0.0182	CCL11,Cxcl9,HLA-A,IL7R
CYP27B1		enzyme	Inhibited	-2		0.000465	ALPL,CCL11,CCL20,CCR3,F8
CDKN1B		kinase	Inhibited	-2		0.0979	CDKN2A,HSPB8,RRAD,S100A9
Hbb-b2		other	Inhibited	-2.2	bias	0.00101	C1QA,CLEC7A,Cxcl9,LY86,SPI1
Hbb-b1		transporter	Inhibited	-2.2		0.0202	C1QA,CLEC7A,Cxcl9,LY86,SPI1
RUNX1		transcription regulator	Inhibited	-2.2		0.0913	CDKN2A,CSF1R,IL7R,Ly6a (includes others),SPI1
IFNB1		cytokine	Inhibited	-2.202		0.00682	CXCL2,CXCL3,GDF3,IL12B,OAS1,Tlr13,TLR7,TLR8
IFNAR1		transmembrane receptor	Inhibited	-2.215		7.83e-08	Apol7e (includes others),CCL20,CCL24,CXCL2,CXCL3,Cxcl3,Cxcl9,F7,HLA-A,IL12B
MIR17HG		other	Inhibited	-2.236		0.0367	ALPL,BMP4,DLL3,IL7R,LTBP1
CDKN1A		kinase	Inhibited	-2.236		0.0111	CXCL2,CXCL3,Cxcl9,MMP3,TP63
RBPJ		transcription regulator	Inhibited	-2.236		0.032	CXCL12,IL7R,MMP13,MMP3,NGF
KLF4		transcription regulator	Inhibited	-2.373		0.00325	AIF1,Chil3/Chil4,HLA-DQB1,MMP13,OVOL1,SLPI
PTEN		phosphatase	Inhibited	-2.4		0.0542	AR,CDKN2A,CLDN1,CX3CR1,CXCL2,FABP4,IL12B,Ly6a (includes others),MMP3,P2RY14
Alpha catenin		group	Inhibited	-2.402	bias	2.07e-05	AREG,CXCL12,CXCL2,LAMA2,MMP13,S100A8,S100A9,SAA1,SELE,TNFAIP6
ELOVL3		enzyme	Inhibited	-2.449		0.00113	ATP6V0D2,CTSS,GPNMB,IGSF6,PLA2G7,VNN1
SGPP2		phosphatase	Inhibited	-2.449		2.88e-06	DNAJA1,DNAJA4,Hspa1b,HSPA4L,HSPB8,HSPH1
FKBP10		enzyme	Inhibited	-2.646	bias	7.04e-05	CHI3L1,CRLF1,MMP13,MMP3,NGF,SAA1,TNFAIP6
TNIP1		other	Inhibited	-2.789		4.27e-08	CCL20,CXCL2,CXCL3,LCN2,MMP8,S100A8,S100A9,Stfa2/Stfa2l1
ADAMTS12		peptidase	Inhibited	-2.97	bias	1.52e-10	CCL11,CHI3L1,Chil3/Chil4,LCN2,MMP13,MMP3,S100A8,S100A9,SELP
MRTFA		transcription regulator	Inhibited	-3.035		1.14e-11	CD177,DNAJB4,G0S2,HLA-A,LCN2,LTF,MS4A3,Ngp,PGLYRP1,PRG2
TGFBR2		kinase	Inhibited	-3.065		0.000111	AREG,CDKN2A,CX3CR1,CXCL2,Ly6a (includes others),NGF,P2RY12,Retnlg,RRAD,S100A8
MRTFB		transcription regulator	Inhibited	-3.606		1.9e-11	CD177,DNAJB4,G0S2,HLA-A,LCN2,LTF,MS4A3,Ngp,PGLYRP1,PRG2
SRF		transcription regulator	Inhibited	-3.742		1.75e-07	CD177,CLDN1,G0S2,LCN2,LTF,MS4A3,Ngp,PGLYRP1,PRG2,PRTN3
LIMIT		other				0.0333	HLA-A
NONMMUG036351		other				0.0495	FABP4
MAP1LC3		group				0.0495	IL12B
CXCL6		cytokine				0.00935	CCL11,CCL24
DUSP11		phosphatase				0.0478	DDX60,OAS1
ELF3		transcription regulator				0.00271	IL12B,MMP13
Cd33		other				0.00935	ATP6V0D2,ITGAX
RNA polymerase II		complex				0.00193	ALPL,CDKN2A,FABP4,GHR,HSPA1A/HSPA1B,IL12B,SLC6A2,SPI1
F Actin		complex				0.0495	CTSS
cyclooxygenase		group				0.00935	Chil3/Chil4,TNN
Histone h3		group				0.00564	BMP4,CA4,CDKN2A,CSF1R,FABP4,GHR,MKX,S100A8,S100A9,SLC6A2
Ciap		group				0.0073	CCL11,CXCL2,IL12B
Type I BMP receptor		group				0.0168	NGF
Hsp90		group				0.00935	BAG3,HSPA1A/HSPA1B
Cyp4a14		enzyme				0.00735	CD36,CXCL3
NPM1		transcription regulator				0.000121	CXCL2,CXCL3,LTF,MMP8
Pdgf Ab		complex				0.0495	AREG
PDGF BB		complex				0.0495	AREG
Ige		complex				0.0136	CCL11,CXCL2,IL12B
Gm12690		other				0.0168	FOXD3
Calcb		other				0.0333	SPI1
RNASEH2B		other				0.0256	DDX60,IL7,OAS1
NEUROD4		transcription regulator				0.0495	DLL3
Ces1b/Ces1c		enzyme				0.0168	GHR
IL23		complex				0.00735	IL12B,S100A8
Tlr		group				0.0162	CXCL3,HLA-A,IL12B
ATP6AP2		transporter				0.0168	AGT
VSIR		other				0.00223	CCL11,Cxcl9,FABP4
IL1RL2		transmembrane receptor				0.000515	CXCL2,MMP3,S100A8
BSCL2		other				0.000766	CD36,CYP2E1,FABP4,MMP13,MMP3,SLPI
NPC1		transporter				1.04e-05	ALPL,CCR3,CD79B,HLA-DQB1,HLA-DRB5,ITGAX,MMP8,S100A8,S100A9
SQSTM1		transcription regulator				0.0396	CXCL2,EDN1,IL12B
SAV1		other				0.0437	CDKN2A,CXCL2
EIF2A		translation regulator				0.0478	ITGAX,LCN2
CBX7		other				0.0168	CDKN2A
SOCS7		other				0.0333	IRS1
OPA1		enzyme				0.0398	S100A8,S100A9
MHC II		group				0.0353	CTSS,HLA-DQB1,HLA-DRB5
IL17C		cytokine				0.00223	CCL20,S100A8,S100A9
KLHL13		other				0.0168	IRS1
NOP58		enzyme				0.0495	LTF
CLEC1B		transmembrane receptor				0.014	CXCL12,IL7
CLCF1		cytokine				0.0333	IL12B
Igtp		enzyme				0.0333	IL12B
RETSAT		enzyme				0.0333	FABP4
HRH3		G-protein coupled receptor				5.71e-06	CXCL3,Ngp,PRTN3,S100A8,S100A9,SERPINA3,SLPI
S1PR4		G-protein coupled receptor				0.0495	CXCL2
RANBP10		other				0.0333	SELP
TRPS1		transcription regulator				0.0194	ALPL,GPR141
ORAI1		ion channel				0.00557	ATP6V0D2,CXCL3
MDC1		other				0.0168	CLU
RIC8B		other				0.0168	GNAL
WLS		other				0.00432	BMP4,CCL20,CXCL2
SLC30A7		transporter				0.0166	CD36,EPHX2
CIRBP		translation regulator				0.000833	CXCL2,CXCL3
MTF1		transcription regulator				0.00735	MMP13,MMP3
ERFE		other				0.00935	CD36,FABP4
SLC22A3		transporter				0.00165	S100A8,S100A9
ARID2		transcription regulator				0.00271	ALPL,BMP4
SLC39A8		transporter				0.000246	IL12B,MMP13,MMP3
LGR5		transmembrane receptor				0.0437	CYP2E1,SLC13A3
Tlr13	-1.194	other				0.0495	IL12B
RGMB		other				9.02e-05	CXCL2,CXCL3,LCN2
RNF43		enzyme				0.0333	CYP2E1
BMPR2		kinase				0.014	CXCL12,EPHA4
UNC93B1		other				0.00183	CXCL3,IL12B,TLR7
VPS33B		transporter				0.0333	SELP
USP22		peptidase				0.0191	CHI3L1,FCGR2A,SPI1
KLHL9		other				0.0168	IRS1
STK40		kinase				0.00721	C1QA,C1QB,C6,DLL3,FABP4
TNFAIP8L2	-1.075	other				0.0224	CXCL2,IL12B
L2HGDH		enzyme				0.00148	AIF1,CLEC7A,ITGAX
PTGR2		enzyme				0.0168	FABP4
PLA2G2D		enzyme				0.0194	ITGAX,S100A9
TPSAB1/TPSB2		peptidase				0.000365	CXCL2,MMP13,MMP3
Raet1a		other				0.0168	HLA-A
TLR7	-1.013	transmembrane receptor				0.0164	AGT,CCL20,CXCL2,CXCL3,IL12B,ITGAX
Traj18		other				0.014	CXCL2,CXCL3
TH2 Cytokine		group				0.0168	CD40LG
DUSP9		phosphatase				0.0333	IL12B
ABCB4		transporter				0.049	CCL20,MMP13,SAA1
INPP5D		phosphatase				0.0274	Chil3/Chil4,IL12B,SELP
SRA1		transcription regulator				0.00735	FABP4,MC2R
PLP1		other				0.0224	CCL20,CXCL2
VWF		other				0.0495	F8
TEAD4		transcription regulator				0.0312	BMP4,FABP4,OVOL1
Cyp2c23		enzyme				0.00317	CX3CR1,MERTK,Stfa2/Stfa2l1
AREG	-2.545	growth factor				0.000246	CCL20,HAS2,TNFAIP6
CAVIN1		transcription regulator				0.00935	CDKN2A,ITGAX
TIRAP		other				0.00267	CXCL2,CXCL3,IL12B
NCOR2		transcription regulator				0.00569	C1QA,CTSS,HPGDS
ITGB2		transmembrane receptor				0.0222	CXCL2,CXCL3,IL12B
ENPP1		enzyme				0.0495	ALPL
VCAN		other				0.0224	CDKN2A,CXCL3
PGF		growth factor				0.0255	CCL20,FOSB
Raet1b		other				0.0168	HLA-A
TERF1		other				0.0495	CDKN2A
IGF1		growth factor				0.00787	EDN1,GHR,HSPA1A/HSPA1B,Hspa1b
IL23A		cytokine				0.0478	S100A8,S100A9
HSPB1	1.926	other				0.00403	CXCL2,CXCL3
MUC13		other				0.014	CXCL3,Cxcl9
STAR		transporter				0.0166	CD36,CLEC7A
TAP1		transporter				0.0495	HLA-A
CFB		peptidase				0.0323	CXCL2,CXCL3
EPAS1		transcription regulator				0.0405	CXCL2,EDN1,FABP4,TGFA
UNC5B		transmembrane receptor				0.00735	CCL11,CXCL2
SYTL4		transporter				0.0168	STX1A
MMP10		peptidase				0.0333	CXCL2
JUNB		transcription regulator				2.58e-07	C1QB,Ccl8,CDKN2A,CXCL16,CXCL2,CXCL3,Cxcl9,IL12B,LCN2
ERAP1		peptidase				0.0495	HLA-A
GLRX		enzyme				0.00735	CXCL2,CXCL3
MSR1		transmembrane receptor				0.0288	CXCL2,CXCL3
NAMPT		cytokine				0.049	CCL20,CXCL2,DPYD
AGT	1.864	growth factor				0.00935	AGT,CXCL2
TNFRSF10A		transmembrane receptor				0.0333	IL12B
JAK1		kinase				0.0191	CHI3L1,SAA1,SLC1A3
PDIA4		enzyme				0.0168	SELP
TPSG1		peptidase				0.0333	CXCL3
MAP2K1		kinase				0.0323	AREG,IRS1
DTNB		other				0.0333	SNTB1
CIITA		transcription regulator				0.00183	HLA-DMB,HLA-DQB1,HLA-DRB5
PLCB4		enzyme				0.0333	PLCB1
TRG		other				0.0168	HLA-DQB1
TRPM2		ion channel				0.0116	CXCL3,IL12B
H2AZ1		other				0.0495	FABP4
MAT1A		enzyme				0.0398	CYP2E1,SAA1
HOXA13		transcription regulator				0.00935	AR,EPHA4
NODAL		growth factor				0.0323	IL12B,ITGAX
GPNMB	-1.344	enzyme				0.00935	IL12B,SPI1
MDK		growth factor				0.00557	CXCL3,S100A8
HMOX1		enzyme				0.0206	Chil3/Chil4,IL12B,SELE
MED14		transcription regulator				0.00165	CD36,FABP4
MSX2		transcription regulator				7.68e-05	ALPL,BMP4,EPHA4,TP63,WNT7B
ID1		transcription regulator				0.0176	CDKN2A,FABP4,Ly6a (includes others)
KHSRP		enzyme				0.0495	IL12B
RXRB		ligand-dependent nuclear receptor				6.73e-06	C1QA,CCL20,Ccl8,CTSS,LCN2,MARCO,S100A8
LRAT		enzyme				0.0194	RBP7,TGFA
MYF6		transcription regulator				0.00386	CCL11,CCL24,Cxcl9,IL7,LTF,MMP8
OSMR		transmembrane receptor				0.00245	CXCL2,Cxcl9,ITGAX,MMP13,OAS1
RHEB		enzyme				0.0333	IRS1
RIPPLY2		other				0.0495	EPHA4
HMGN1		transcription regulator				0.00819	FGA,FOSB,G0S2
Cd24a		other				0.0495	IL12B
TARDBP		transcription regulator				0.00729	C1QA,C1QB,CD36,HLA-A
C1QTNF6		other				0.0495	ITGAX
ARHGAP31		other				0.0176	CDKN2A,GDF15,MMP3
SMAD7		transcription regulator				0.0222	AREG,CXCL12,TGFA
IRF4		transcription regulator				0.0312	ALPL,CXCL3,IL12B
VASP		other				0.014	Chil3/Chil4,SELP
TGIF1		transcription regulator				0.0288	CXCL2,CXCL3
SP1		transcription regulator				0.0298	ALPL,CXCL3,GHR,Hspa1b,SLC6A2
MBIP		other				0.00735	MMP13,MMP3
IL22RA2		transmembrane receptor				0.0168	CD36
TICAM2		other				0.00183	IL12B,MMP8,S100A8
ZBP1		other				0.0288	Cxcl3,OAS1
HAS1	2.157	enzyme				0.0168	HAS2
CASP8		peptidase				0.0332	IL12B,MMP13,S100A9
TRAIP		enzyme				0.0398	CCL11,Cxcl9
miR-155-3p (miRNAs w/seed UCCUACC)		mature microRNA				0.0333	DNAJB1
miR-155-5p (miRNAs w/seed UAAUGCU)		mature microRNA				0.00317	CSF1R,IL12B,SPI1
mir-136		microRNA				0.0168	CXCL12
mir-135		microRNA				0.0116	Ccl8,CXCL12
mir-142		microRNA				0.0418	ITGAD,ITGAX,Ly6a (includes others)
miR-130a-3p (and other miRNAs w/seed AGUGCAA)		mature microRNA				0.00165	CXCL2,CXCL3
LPL		enzyme				0.00819	CD36,FABP4,IRS1
H60a		other				0.0168	HLA-A
mir-150		microRNA				0.0166	CXCL2,FCGR2A
AMBP		transporter				0.00271	CXCL2,CXCL3
TGFA	1.216	growth factor				0.00557	CCL20,CXCL2
ATG16L1		enzyme				0.00223	AOAH,CXCL2,IRS1
GJA1		transporter				0.036	BMP4,CDKN2A
HIF3A		transcription regulator				0.0495	EDN1
CD14		transmembrane receptor				0.0073	CXCL2,IL12B,SELP
RPS14		translation regulator				0.0168	S100A8
IRAK4		kinase				0.000831	CCL20,CXCL2,CXCL3,EDN1,FOSB,IL12B
ARHGAP1		other				0.0495	CDKN2A
LTB		cytokine				0.00267	CCL19,CHST4,Glycam1
LRPAP1		other				0.0495	SERPINA3
NQO1		enzyme				0.0206	Ccl8,CXCL12,SPI1
LGALS3BP		transmembrane receptor				0.00935	MMP13,MMP3
UBE3A		enzyme				0.0255	AR,CDKN2A
PLCE1		enzyme				0.00735	CXCL2,CXCL3
IL1R2		transmembrane receptor				0.00557	CXCL2,CXCL3
NKX2-1		transcription regulator				0.0222	BMP4,TP63,WNT7B
FBXW7		enzyme				0.00432	CD36,CDKN2A,FABP4
CSF3		cytokine				9.23e-06	CXCL2,CXCL3,LTF,Ly6a (includes others),MMP8
PTH1R		G-protein coupled receptor				0.0288	AR,MMP13
SIX1		transcription regulator				0.036	BMP4,DACH1
JUND		transcription regulator				6.35e-05	C1QB,Ccl8,CDKN2A,CXCL16,Cxcl9
HAS3		enzyme				0.0168	HAS2
Ighe		other				0.0495	CXCL3
BSG		transporter				0.0495	CXCL12
SLC8A1		transporter				0.0168	EDN1
HDAC7		transcription regulator				0.014	EDN1,IL12B
PTGIR		G-protein coupled receptor				0.0166	CCL11,CXCL12
ALOX15		enzyme				0.00914	CD36,CXCL2,IL12B
HAVCR2		other				0.00497	BAG3,CX3CR1,IL7R
Raet1d/Raet1e		other				0.0168	HLA-A
CYP4A11		enzyme				0.0495	S100A8
EGFR		kinase				0.0203	AREG,Chil3/Chil4,HAS2,MMP13,TNFAIP6,WNT7B
SLC6A3		transporter				0.036	FOSB,GNAL
FABP4	1.246	transporter				0.00317	CD36,FABP4,IL12B
GNB2		enzyme				0.0222	CXCL3,FOSB,MAFB
LIPE		enzyme				0.0136	EDN1,FABP4,G0S2,HSPA1A/HSPA1B,MAPT,RRAD
SDC4		other				0.0333	MMP3
CLOCK		transcription regulator				0.00911	F7,HAS2,HLA-DQB1,Hspa1b,HSPH1,KCND3,Tnfsf9
NKX2-3		transcription regulator				0.014	BMP4,Glycam1
KRAS		enzyme				7.11e-05	CDKN2A,CHI3L1,CYP2J2,FCGR2A,HLA-DMB,Ly6a (includes others),P2RY14,PEG3,SLAMF8,SPI1
GLI2		transcription regulator				3.04e-07	CCL11,CCL24,CLEC7A,CXCL2,CXCL3,MMP13,MMP3,OVOL1,TGFA
IL36G		cytokine				0.0194	CXCL2,IL12B
IL6R		transmembrane receptor				0.00267	CD36,MMP13,MMP3
PIAS4		transcription regulator				9.02e-05	CXCL2,Cxcl9,IL12B
GHR	1.348	transmembrane receptor				0.0396	AIF1,CD36,GHR
NOD2		other				0.0441	CXCL2,CXCL3,IL12B
MYBL2		transcription regulator				0.0398	CCNG2,CLU
ST13		other				0.00557	CD36,FABP4
S100A8	1.643	other				0.00497	CXCL2,CXCL3,Cxcl9
PTX3		other				0.0102	Ccl8,CX3CR1,CXCL2
LDLR		transporter				0.000344	C1QA,Ccl8,CCR3,CD36,CD40LG,CX3CR1,IL12B,LAIR1,LCN2,LY86
SOCS6		other				0.00317	CXCL2,CXCL3,MARCO
PIN1		enzyme				0.0222	Ear2 (includes others),MMP3,TIMP4
KCNE3		ion channel				0.0274	FOSB,G530011O06Rik,HSPA1A/HSPA1B,TNFAIP6
TNR		other				0.0168	SLC1A3
SYK		kinase				0.0437	Cxcl9,EDN1
FUT7	-1.104	enzyme				0.00271	SELE,SELP
P2RY4		G-protein coupled receptor				0.000156	MMP8,SELE,TIMP4
B2M		transmembrane receptor				0.00317	HLA-A,HLA-DQB1,HLA-DRB5
VAV3		cytokine				0.0478	AREG,TGFA
IDO1		enzyme				0.0194	IL12B,ITGAX
SNAP23		transporter				0.0495	SELP
P2RX4		ion channel				0.00557	CXCL2,CXCL3
TRAF4		other				0.00735	CCL11,TP63
OGG1		enzyme				0.00935	CCL20,CXCL2
PTGIS		enzyme				0.0166	CXCL2,CXCL3
CTSB		peptidase				0.014	CXCL2,CXCL3
GNG7		enzyme				0.0333	GNAL
PRDX1		enzyme				0.00403	IL12B,SELP
FUT4		enzyme				0.0168	SELE
PIK3C3		kinase				0.00271	HLA-A,HLA-DQB1
NPPC		other				0.0333	EDN1
FCGR2A	-1.017	transmembrane receptor				0.00497	CXCL2,CXCL3,FCGR3A/FCGR3B
PER3		other				0.0168	FABP4
KDM1A		enzyme				9.44e-10	AGT,C1QB,CDA,CLEC7A,CTSS,CXCL16,DDX60,FCGR3A/FCGR3B,Glycam1,GPNMB
PEBP1		other				0.00183	CCL20,CXCL2,CXCL3
MARK2		kinase				0.0136	CXCL2,CXCL3,IL12B
NLRC4		other				0.00935	CXCL2,CXCL3
CSF3R		transmembrane receptor				0.0168	CXCL12
RGS18		enzyme				0.0333	SELP
ITPR2		ion channel				0.0437	Gm12250,Ly6a (includes others)
RAE1		other				0.0495	CDKN2A
RGS10		enzyme				3.57e-07	CCL11,CCL19,Ccl8,CCR3,CD40LG,Chil3/Chil4,CXCL2,SELP,XCR1
Dst		other				0.0333	MAPT
POU3F4		transcription regulator				0.0168	EPHA4
BRD8		transcription regulator				0.0495	FABP4
B4GALNT1		enzyme				0.00118	C1QA,C1QB,C1QC
ME1		enzyme				0.0333	IRS1
OGT		enzyme				0.0465	CXCL2,CXCL3,DNM3
CCL22		cytokine				0.00165	CXCL2,CXCL3
NKX3-1		transcription regulator				0.0465	AR,CX3CR1,VNN1
GRB14		other				0.0168	IRS1
SMARCA2		transcription regulator				0.00267	ALPL,CD36,SLC6A2
TNNI3		transporter				0.014	CCL11,CXCL3
PGD		enzyme				0.0495	CD40LG
ADORA2B		G-protein coupled receptor				0.0112	CCL11,CXCL2,CXCL3
GFRA2		transmembrane receptor				0.0495	FOSB
JAK2		kinase				0.0465	CD36,Glycam1,SLC1A3
FHL2		transcription regulator				0.0162	Chil3/Chil4,CXCL12,IL12B
IL12B	-1.745	cytokine				0.0293	IL12B,S100A8,S100A9
APC		enzyme				0.0405	AREG,CXCL12,CXCL2,CXCL3,MMP3
CA2		enzyme				0.0168	CA4
FKBP5		enzyme				0.0255	CD36,FABP4
NFIL3		transcription regulator				0.036	CD36,IL12B
PAWR		transcription regulator				0.0333	CCL11
CACNA2D1		ion channel				0.0168	CD36
AIP		transcription regulator				0.0418	CX3CR1,P2RY14,PDE8B
LEPR		transmembrane receptor				0.018	CDKN2A,CNR2,EDN1,LCN2,MMP13,MMP3,SELE
MSX1		transcription regulator				0.0116	BMP4,EPHA4
GPD1		enzyme				0.0211	ALPL,C6,CD36,Clec2e/Clec2h,SERPINA3
FRS2		other				0.0116	BMP4,Ly6a (includes others)
CFH		other				0.0168	CXCL2
ACE		peptidase				0.0194	CCL20,CCL24
CD200R1		transmembrane receptor				0.00403	CXCL16,Cxcl9
MAS1		G-protein coupled receptor				0.0166	Chil3/Chil4,CX3CR1
CLIC4		ion channel				0.00403	CXCL2,IL12B
CXCL2	1.316	cytokine				0.0288	CXCL2,CXCL3
F2		peptidase				0.00092	CD36,F7,SELP
EREG		growth factor				0.000515	AREG,IL12B,TGFA
NAGLU		enzyme				0.0333	MAPT
DDIT3		transcription regulator				0.0353	BHLHE22,IL12B,TRIB3
TXNDC5		enzyme				0.0168	SELP
WWOX		enzyme				0.00935	HAS1,TIMP4
GNB1		enzyme				0.0222	CXCL3,FOSB,MAFB
IL4R		transmembrane receptor				0.0374	CCL11,CX3CR1,ITGAX,TIMP4
CEBPD		transcription regulator				0.00193	CLU,CXCL3,MMP3,NGF
STK38		kinase				4.56e-05	CCL20,CXCL2,CXCL3
CCND3		kinase				0.0194	CDKN2A,FABP4
FASN		enzyme				0.0191	CD36,FABP4,RBP7
OSTM1		other				0.014	ATP6V0D2,MAFB
PTCH2		transmembrane receptor				0.0495	CXCL12
RORC		ligand-dependent nuclear receptor				0.0233	CCL20,CD36,CYP2E1,LCN2,S100A8,S100A9
TAL1		transcription regulator				0.00569	CDKN2A,FCER1A,SPI1
SENP1		peptidase				0.0323	IL12B,S100A8
C5AR2		G-protein coupled receptor				0.00183	CXCL2,CXCL3,IL12B
GRB10		other				0.0168	IRS1
LTB4R		G-protein coupled receptor				0.0102	CD36,CLEC7A,CXCL3
MVP		other				0.00735	CXCL2,CXCL3
TUBB1		other				0.0495	SELP
KITLG		growth factor				0.0149	CXCL12,LTF,PRTN3
SRD5A1		enzyme				0.000634	AR,CLDN1,IRS1,LCN2
BID		other				0.0323	CTSS,ITGAX
SYNPO		other				0.0333	MAPT
TRPV4		ion channel				0.0112	Ccl8,CXCL2,CXCL3
TRPA1		transporter				0.00403	CXCL3,NGF
GABPA		transcription regulator				0.0255	IL7R,SPI1
NR3C2		ligand-dependent nuclear receptor				0.000128	AGT,BMP4,Chil3/Chil4,EDN1,Fcrls,LCN2
SGK1		kinase				0.014	FABP4,IL12B
ELANE		peptidase				0.00118	CXCL2,SERPINA1,SPI1
HSPD1		enzyme				0.00735	CXCL2,CXCL3
SCTR		G-protein coupled receptor				0.0495	CD36
SDC1		enzyme				0.00557	CXCL2,CXCL3
MAST2		kinase				0.0168	IL12B
TFAP2B		transcription regulator				0.0495	EDN1
RAG1		enzyme				0.0418	CXCL2,Cxcl9,TLR7
JAM2		other				0.0168	CXCL12
ENTPD1		enzyme				9.02e-05	CXCL2,CXCL3,IL12B
IRAK3		kinase				0.0112	CXCL2,CXCL3,IL12B
NRIP1		transcription regulator				0.00101	AREG,CD36,CYP4B1,HAS2,TNFAIP6
HSPA8		enzyme				0.0168	MAPT
BTG2		transcription regulator				0.0333	Cxcl3
CXCR2		G-protein coupled receptor				0.00432	CXCL2,CXCL3,FABP4
GRN		growth factor				0.0478	CXCL2,IL12B
CBL		transcription regulator				0.00819	CXCL2,CXCL3,IL12B
CD47		transmembrane receptor				0.0288	CCL19,IL7
MMP1		peptidase				0.0168	Chil3/Chil4
CLEC4E		other				0.00497	CXCL2,CXCL3,IL12B
SPINT2		other				0.0168	CXCL2
VTN	1.126	other				0.0495	CXCL3
BATF3		transcription regulator				0.0333	IL12B
MPL		transmembrane receptor				0.0333	SELP
ZFPM1		transcription regulator				0.00105	CECR2,FCER1A,LAIR1,PRG2,SELP,SPI1
SP7		transcription regulator				0.00557	ALPL,MMP13
ACE2		peptidase				0.0323	AGT,CXCL3
HSF2		transcription regulator				0.00432	Hspa1b,HSPB1,HSPH1
ARHGAP21		other				0.0353	CXCL2,Cxcl9,MERTK
EXT1		enzyme				0.0437	BMP4,FABP4
ERBB2		kinase				0.0405	AREG,CYP2J2,EPHX2,HSPA1A/HSPA1B
SMAD9		transcription regulator				0.0168	ALPL
ERO1A		enzyme				0.000833	CXCL2,CXCL3
THBS4		other				0.0437	MMP13,SELE
COL11A1		other				0.0333	MMP13
NPAS2		transcription regulator				0.0168	F7
SAFB		other				0.0495	CDKN2A
PPP5C		phosphatase				0.00557	CD36,FABP4
SMARCA4		transcription regulator				0.0142	AGT,BMP4,CDKN2A,FABP4,IL7R
IL7	2.609	cytokine				0.0206	CXCL3,IL18RAP,IL7R
IL27RA		transmembrane receptor				0.0293	Cxcl9,IL12B,LCN2
CCL11	1.085	cytokine				0.0166	AIF1,CXCL3
IL1RL1		transmembrane receptor				0.0437	Chil3/Chil4,CXCL3
CTH		enzyme				0.0495	CX3CR1
MMUT		enzyme				0.0333	LCN2
TRIP12		enzyme				0.0495	CDKN2A
BUB3		other				0.0495	CDKN2A
GNG13		enzyme				0.00165	CEP290,GNAL
DYSF		other				3.2e-07	C1QB,Ccl8,CTSS,DNAJB1,GPR137B,HLA-A,HLA-DQB1,HLA-DRB5,HSPA1A/HSPA1B,HSPB1
RGS1		enzyme				0.0255	CXCL2,Cxcl9
IFNLR1		transmembrane receptor				0.00527	CCL20,CXCL2,CXCL3,Cxcl3
CREBBP		transcription regulator				0.0384	CXCL12,DNAJB4,FABP4,FOSB,IL18RAP,IL7R,SELP,TLE2,TNFAIP8L2
BAG1		other				0.00165	Hspa1b,MAPT
CD300C	-1.054	transmembrane receptor				0.0333	CXCL2
SLC25A13		transporter				0.0228	ALPL,C6,CD36,Clec2e/Clec2h,SERPINA3
Hmgn3		other				0.0149	FGA,SERPINA1,TRIB3
Ncoa6		transcription regulator				0.000699	AREG,FABP4,TGFA
Cux1		transcription regulator				0.036	Ccl8,Cxcl9
Cdc42		enzyme				0.0332	CTSS,MMP13,SPI1
GBP2		enzyme				0.0333	HLA-A
RC3H1		enzyme				0.0112	CCL20,CCL24,CXCL2
HSPA1A/HSPA1B	2.804	enzyme				0.0333	Hspa1b
Cxcl3	2.056	cytokine				0.000699	CCL11,CCL24,FABP4
IL36A		cytokine				0.000156	CXCL2,CXCL3,IL12B,MMP3
BUB1B		kinase				0.0495	CDKN2A
EBI3		cytokine				0.0437	CCL11,CCL24
ST8SIA1		enzyme				0.000699	C1QA,C1QB,C1QC
LRP5		transmembrane receptor				0.0332	CXCL2,CXCL3,IRS1
NBN		other				0.0495	CLU
GDF11		growth factor				0.0149	ALPL,BMP4,MMP3
IRF6		transcription regulator				0.036	Chil3/Chil4,OVOL1
IL17F		cytokine				0.0168	CXCL2
SCGB1A1		cytokine				0.00223	CCL11,S100A8,S100A9
SMARCC1		transcription regulator				0.0194	CD79B,IL7R
YAP/TAZ		group				0.00403	HSPA1A/HSPA1B,HSPB1
ULBP1		transmembrane receptor				0.0168	HLA-A
FLT3LG		cytokine				0.000535	CXCL12,CXCL2,CXCL3,IL7R
